# Supplementary material for: Transcriptomic and Functional Analyses of Phenotypic Plasticity in a Higher Termite, Macrotermes barneyi Light
Source: Front Genet. 2019 Oct 4;10:964. doi: 10.3389/fgene.2019.00964 (PMC6797822; doi:10.3389/fgene.2019.00964)
Supplement: Supplementary file 1 [file Table_1.xlsx]

## Sheet: 1
DEGs identified by Noiseq.
Comparable group	Gene ID	Length	Log2 Fold change	Probability	Up/Down regulation	Cellular component	Molecular function	Biological process	Kegg orthology	Nr description
N vs Others	Mnat_13360	1268	1.87203	0.859938	Up	NA	NA	NA	K12567//titin [EC:2.7.11.1];K02633//period circadian protein	gi|646701830|gb|KDR11359.1|//hypothetical protein L798_14862, partial [Zootermopsis nevadensis];gi|646718621|gb|KDR21033.1|//hypothetical protein L798_04546 [Zootermopsis nevadensis]
N vs Others	BGI_novel_G002409	1048	1.66928	0.844389	Up	NA	NA	NA	K03006//DNA-directed RNA polymerase II subunit RPB1 [EC:2.7.7.6]	gi|646718321|gb|KDR20838.1|//Adult-specific cuticular protein ACP-20 [Zootermopsis nevadensis]
N vs Others	BGI_novel_G000379	1446	1.5481	0.82457	Up	NA	NA	NA	K01759//lactoylglutathione lyase [EC:4.4.1.5]	gi|646707408|gb|KDR14185.1|//hypothetical protein L798_11593 [Zootermopsis nevadensis]
N vs Others	Mnat_15231	2109	2.81938	0.833357	Up	NA	GO:0020037//heme binding;GO:0046872//metal ion binding;GO:0004096//catalase activity	GO:0006979//response to oxidative stress;GO:0042744//hydrogen peroxide catabolic process;GO:0055114//oxidation-reduction process	K03781//catalase [EC:1.11.1.6]	gi|646694394|gb|KDR07975.1|//Catalase [Zootermopsis nevadensis]
N vs Others	BGI_novel_G001876	3187	2.24558	0.869012	Up	NA	NA	NA	K03006//DNA-directed RNA polymerase II subunit RPB1 [EC:2.7.7.6]	gi|646704182|gb|KDR12506.1|//hypothetical protein L798_13758 [Zootermopsis nevadensis]
N vs Others	Mnat_12768	1584	2.62435	0.848611	Up	NA	NA	NA	K11426//SET and MYND domain-containing protein;K11848//ubiquitin carboxyl-terminal hydrolase 20/33 [EC:3.4.19.12]	gi|646719573|gb|KDR21630.1|//Protein msta, isoform A [Zootermopsis nevadensis]
N vs Others	Mnat_11904	456	2.97557	0.894199	Up	NA	GO:0046872//metal ion binding;GO:0016628//oxidoreductase activity, acting on the CH-CH group of donors, NAD or NADP as acceptor	GO:0008152//metabolic process	K02183//calmodulin	gi|506968125|gb|AGM32406.1|//troponin C [Coptotermes formosanus]
N vs Others	BGI_novel_G003302	1740	1.41679	0.80672	Up	NA	NA	NA	K01317//acrosin [EC:3.4.21.10]	gi|646701828|gb|KDR11357.1|//hypothetical protein L798_14860 [Zootermopsis nevadensis]
N vs Others	Mnat_07863	699	3.27655	0.897579	Up	NA	NA	NA	NA	gi|646697479|gb|KDR09172.1|//hypothetical protein L798_01207 [Zootermopsis nevadensis]
N vs Others	BGI_novel_G003196	2647	2.82299	0.879472	Up	NA	NA	NA	K10955//intestinal mucin-2;K04650//nuclear receptor co-repressor 1;K15179//negative elongation factor A	gi|646712868|gb|KDR17437.1|//hypothetical protein L798_08565 [Zootermopsis nevadensis]
N vs Others	Mnat_15219	2342	2.03698	0.839788	Up	NA	NA	NA	NA	gi|646712224|gb|KDR17072.1|//hypothetical protein L798_08753 [Zootermopsis nevadensis]
N vs Others	Mnat_00307	1511	3.39923	0.873808	Up	NA	NA	NA	K14713//solute carrier family 39 (zinc transporter), member 7	gi|646719875|gb|KDR21827.1|//hypothetical protein L798_03525, partial [Zootermopsis nevadensis];gi|646719873|gb|KDR21825.1|//Collagen alpha-5(VI) chain [Zootermopsis nevadensis]
N vs Others	BGI_novel_G002408	1316	4.58218	0.911384	Up	NA	NA	NA	K03006//DNA-directed RNA polymerase II subunit RPB1 [EC:2.7.7.6]	gi|646718321|gb|KDR20838.1|//Adult-specific cuticular protein ACP-20 [Zootermopsis nevadensis]
N vs Others	Mnat_07860	666	4.45451	0.909927	Up	NA	NA	NA	NA	NA
N vs Others	BGI_novel_G002415	1520	5.02763	0.916852	Up	NA	NA	NA	K03006//DNA-directed RNA polymerase II subunit RPB1 [EC:2.7.7.6]	gi|646718321|gb|KDR20838.1|//Adult-specific cuticular protein ACP-20 [Zootermopsis nevadensis]
N vs Others	Mnat_17412	426	3.90468	0.890815	Up	NA	NA	NA	K03006//DNA-directed RNA polymerase II subunit RPB1 [EC:2.7.7.6]	gi|646706923|gb|KDR13910.1|//Cuticle protein 19.8 [Zootermopsis nevadensis]
N vs Others	BGI_novel_G001957	1625	2.97995	0.877871	Up	NA	NA	NA	K12824//transcription elongation regulator 1	gi|646721136|gb|KDR22606.1|//hypothetical protein L798_12736, partial [Zootermopsis nevadensis]
N vs Others	BGI_novel_G003119	380	1.33957	0.801231	Up	NA	NA	NA	NA	NA
N vs Others	Mnat_10669	721	6.16732	0.940439	Up	NA	NA	NA	K03006//DNA-directed RNA polymerase II subunit RPB1 [EC:2.7.7.6]	gi|646718322|gb|KDR20839.1|//Adult-specific cuticular protein ACP-20 [Zootermopsis nevadensis];gi|646718321|gb|KDR20838.1|//Adult-specific cuticular protein ACP-20 [Zootermopsis nevadensis]
N vs Others	Mnat_14320	5215	1.39932	0.808858	Up	NA	NA	NA	K16335//CREB-regulated transcription coactivator;K04498//E1A/CREB-binding protein [EC:2.3.1.48];K15168//mediator of RNA polymerase II transcription subunit 25	gi|646721309|gb|KDR22741.1|//DOMON domain-containing protein, partial [Zootermopsis nevadensis]
N vs Others	Mnat_15327	4252	2.52496	0.875933	Up	NA	GO:0046872//metal ion binding	NA	K11989//indian hedgehog	gi|646702643|gb|KDR11752.1|//hypothetical protein L798_13700, partial [Zootermopsis nevadensis]
N vs Others	Mnat_03970	2422	2.35206	0.866159	Up	NA	GO:0016209//antioxidant activity;GO:0005506//iron ion binding	GO:0008152//metabolic process;GO:0006950//response to stress	K19511//peroxidase [EC:1.11.1.7]	gi|646723533|gb|KDR24107.1|//Peroxidase [Zootermopsis nevadensis]
N vs Others	BGI_novel_G002730	218	2.95443	0.867854	Up	NA	NA	NA	NA	NA
N vs Others	Mnat_12677	949	5.32386	0.921899	Up	NA	NA	NA	K03006//DNA-directed RNA polymerase II subunit RPB1 [EC:2.7.7.6];K14692//solute carrier family 30 (zinc transporter), member 5/7;K25827;K19603//mitogen-activated protein kinase 15 [EC:2.7.11.24]	gi|572319159|ref|XP_006625132.1|//PREDICTED: cuticle protein 19-like [Apis dorsata];gi|571549787|ref|XP_006561930.1|//PREDICTED: cuticle protein 19 isoform X1 [Apis mellifera];gi|350405018|ref|XP_003487294.1|//PREDICTED: cuticle protein 8-like [Bombus impatiens]
N vs Others	BGI_novel_G002728	2122	5.7113	0.900658	Up	NA	NA	NA	K12567//titin [EC:2.7.11.1]	gi|646700830|gb|KDR10805.1|//hypothetical protein L798_14898 [Zootermopsis nevadensis]
N vs Others	Mnat_12398	1152	1.45361	0.8131	Up	NA	NA	NA	K00507//stearoyl-CoA desaturase (delta-9 desaturase) [EC:1.14.19.1]	gi|646714739|gb|KDR18593.1|//Acyl-CoA Delta(11) desaturase [Zootermopsis nevadensis]
N vs Others	Mnat_12676	1890	4.08052	0.904073	Up	NA	NA	NA	K03006//DNA-directed RNA polymerase II subunit RPB1 [EC:2.7.7.6];K14713//solute carrier family 39 (zinc transporter), member 7;K12567//titin [EC:2.7.11.1]	gi|383848912|ref|XP_003700091.1|//PREDICTED: cuticle protein 8-like [Megachile rotundata];gi|289684225|ref|NP_001166261.1|//cuticular protein RR-2 family member 45 precursor [Nasonia vitripennis]
N vs Others	Mnat_07861	723	5.56199	0.926972	Up	NA	NA	NA	NA	gi|646697481|gb|KDR09174.1|//hypothetical protein L798_01209 [Zootermopsis nevadensis]
N vs Others	BGI_novel_G003316	220	1.70804	0.836215	Up	NA	NA	NA	NA	NA
N vs Others	Mnat_03659	2153	7.03168	0.939134	Up	NA	NA	NA	NA	gi|646723776|gb|KDR24270.1|//Protein yellow [Zootermopsis nevadensis]
N vs Others	Mnat_12667	502	2.57072	0.878414	Up	NA	GO:0005198//structural molecule activity	NA	K03006//DNA-directed RNA polymerase II subunit RPB1 [EC:2.7.7.6]	gi|270007263|gb|EFA03711.1|//hypothetical protein TcasGA2_TC013816 [Tribolium castaneum];gi|646708035|gb|KDR14523.1|//Cuticle protein 19 [Zootermopsis nevadensis]
N vs Others	Mnat_02706	2221	1.99099	0.819925	Up	NA	NA	NA	K04863//voltage-dependent calcium channel beta-2	gi|646711659|gb|KDR16750.1|//hypothetical protein L798_09278 [Zootermopsis nevadensis]
N vs Others	BGI_novel_G002417	255	6.36835	0.942797	Up	NA	NA	NA	K03006//DNA-directed RNA polymerase II subunit RPB1 [EC:2.7.7.6]	gi|646718322|gb|KDR20839.1|//Adult-specific cuticular protein ACP-20 [Zootermopsis nevadensis]
N vs Others	BGI_novel_G001013	866	2.18199	0.844563	Up	NA	NA	NA	NA	gi|646719378|gb|KDR21500.1|//hypothetical protein L798_02964, partial [Zootermopsis nevadensis]
N vs Others	Mnat_00308	1322	3.98672	0.904724	Up	NA	NA	NA	K07604//type I keratin, acidic	gi|646719875|gb|KDR21827.1|//hypothetical protein L798_03525, partial [Zootermopsis nevadensis]
N vs Others	BGI_novel_G001843	1677	1.74867	0.847356	Up	NA	NA	NA	K03243//translation initiation factor 5B;K19607//X-linked retinitis pigmentosa GTPase regulator	gi|646710378|gb|KDR15897.1|//hypothetical protein L798_09824 [Zootermopsis nevadensis]
N vs Others	BGI_novel_G002414	889	1.6796	0.834282	Up	NA	NA	NA	K03006//DNA-directed RNA polymerase II subunit RPB1 [EC:2.7.7.6]	gi|646718324|gb|KDR20841.1|//Cuticle protein 19 [Zootermopsis nevadensis]
N vs Others	BGI_novel_G000721	3186	1.87314	0.800164	Up	NA	NA	NA	K11433//histone-lysine N-methyltransferase SETMAR [EC:2.1.1.43]	gi|557294586|ref|XP_006029730.1|//PREDICTED: histone-lysine N-methyltransferase SETMAR-like [Alligator sinensis]
N vs Others	Mnat_17644	216	4.83575	0.864296	Up	NA	NA	NA	K03006//DNA-directed RNA polymerase II subunit RPB1 [EC:2.7.7.6]	gi|646706923|gb|KDR13910.1|//Cuticle protein 19.8 [Zootermopsis nevadensis]
N vs Others	BGI_novel_G002681	2577	1.96928	0.833389	Up	NA	NA	NA	K03163//DNA topoisomerase I [EC:5.99.1.2];K15076//transcription elongation factor B, polypeptide 3	gi|225542834|gb|ACN91299.1|//dentin sialophosphoprotein precursor [Tursiops truncatus]
N vs Others	BGI_novel_G000241	609	3.57132	0.889498	Up	NA	NA	NA	K04574//neurofilament heavy polypeptide	gi|156356423|ref|XP_001623923.1|//predicted protein [Nematostella vectensis]
N vs Others	BGI_novel_G002411	586	3.7198	0.903749	Up	NA	NA	NA	K03006//DNA-directed RNA polymerase II subunit RPB1 [EC:2.7.7.6]	gi|646718322|gb|KDR20839.1|//Adult-specific cuticular protein ACP-20 [Zootermopsis nevadensis]
N vs Others	BGI_novel_G002314	2199	2.50562	0.836835	Up	NA	NA	NA	NA	gi|646717057|gb|KDR20051.1|//hypothetical protein L798_05444 [Zootermopsis nevadensis]
N vs Others	BGI_novel_G001611	1396	4.66877	0.911547	Up	NA	NA	NA	K07604//type I keratin, acidic	gi|642914380|ref|XP_008201654.1|//PREDICTED: keratin, type I cytoskeletal 9-like [Tribolium castaneum]
N vs Others	BGI_novel_G001602	3214	3.12393	0.819194	Up	NA	NA	NA	K00108//choline dehydrogenase [EC:1.1.99.1]	gi|646716951|gb|KDR19978.1|//Glucose dehydrogenase [acceptor] [Zootermopsis nevadensis]
N vs Others	BGI_novel_G003097	4407	5.25757	0.918629	Up	NA	NA	NA	K03006//DNA-directed RNA polymerase II subunit RPB1 [EC:2.7.7.6]	gi|646717956|gb|KDR20611.1|//hypothetical protein L798_04372 [Zootermopsis nevadensis]
N vs Others	Mnat_10671	1198	2.45259	0.881351	Up	NA	NA	NA	K03006//DNA-directed RNA polymerase II subunit RPB1 [EC:2.7.7.6]	gi|646718328|gb|KDR20845.1|//Adult-specific cuticular protein ACP-20 [Zootermopsis nevadensis];gi|478263115|gb|ENN81508.1|//hypothetical protein YQE_02037, partial [Dendroctonus ponderosae];gi|646718322|gb|KDR20839.1|//Adult-specific cuticular protein ACP-20 [Zootermopsis nevadensis]
N vs Others	BGI_novel_G000564	212	10.6845	0.893708	Up	NA	NA	NA	NA	NA
N vs Others	Mnat_12675	874	3.88297	0.851474	Up	NA	NA	NA	K03006//DNA-directed RNA polymerase II subunit RPB1 [EC:2.7.7.6]	gi|290560612|ref|NP_001166640.1|//cuticular protein RR-2 motif 130 precursor [Bombyx mori]
N vs Others	BGI_novel_G002727	2134	3.81105	0.895016	Up	NA	NA	NA	K12567//titin [EC:2.7.11.1]	gi|646700830|gb|KDR10805.1|//hypothetical protein L798_14898 [Zootermopsis nevadensis]
N vs Others	Mnat_07862	801	5.81363	0.932257	Up	NA	NA	NA	NA	gi|646719873|gb|KDR21825.1|//Collagen alpha-5(VI) chain [Zootermopsis nevadensis]
N vs Others	Mnat_00309	1199	3.17003	0.895492	Up	NA	NA	NA	K10385//loricrin;K14713//solute carrier family 39 (zinc transporter), member 7;K07604//type I keratin, acidic	gi|646719873|gb|KDR21825.1|//Collagen alpha-5(VI) chain [Zootermopsis nevadensis];gi|444727028|gb|ELW67537.1|//Cell surface glycoprotein 1 [Tupaia chinensis];gi|646697480|gb|KDR09173.1|//hypothetical protein L798_01208 [Zootermopsis nevadensis]
N vs Others	BGI_novel_G001877	1295	4.44101	0.90961	Up	NA	NA	NA	NA	gi|642932967|ref|XP_008197209.1|//PREDICTED: uncharacterized protein LOC103314087 [Tribolium castaneum]
N vs Others	BGI_novel_G003096	1079	4.12571	0.88905	Up	NA	NA	NA	K16889//cation channel sperm-associated protein 1	gi|307211172|gb|EFN87385.1|//hypothetical protein EAI_17578 [Harpegnathos saltator]
N vs Others	Mnat_12669	772	1.79678	0.839914	Up	NA	GO:0042302//structural constituent of cuticle	NA	K03006//DNA-directed RNA polymerase II subunit RPB1 [EC:2.7.7.6]	gi|646708035|gb|KDR14523.1|//Cuticle protein 19 [Zootermopsis nevadensis]
N vs Others	Mnat_11287	902	2.35536	0.856164	Up	NA	GO:0003824//catalytic activity	NA	K11153//retinol dehydrogenase 12 [EC:1.1.1.300];K11152//retinol dehydrogenase 11 [EC:1.1.1.300]	gi|646702837|gb|KDR11839.1|//Retinol dehydrogenase 12 [Zootermopsis nevadensis]
N vs Others	BGI_novel_G002723	1339	5.27638	0.914738	Up	NA	NA	NA	NA	gi|646700838|gb|KDR10813.1|//hypothetical protein L798_14906 [Zootermopsis nevadensis]
N vs Others	Mnat_00091	546	2.64076	0.868983	Up	NA	NA	NA	NA	gi|646719452|gb|KDR21564.1|//hypothetical protein L798_01718 [Zootermopsis nevadensis]
N vs Others	Mnat_12717	521	4.37848	0.909955	Up	NA	NA	NA	K18406//tudor domain-containing protein 2	gi|646714125|gb|KDR18218.1|//hypothetical protein L798_06969, partial [Zootermopsis nevadensis]
N vs Others	BGI_novel_G003098	3667	3.99609	0.883211	Up	NA	NA	NA	K03006//DNA-directed RNA polymerase II subunit RPB1 [EC:2.7.7.6]	gi|646717956|gb|KDR20611.1|//hypothetical protein L798_04372 [Zootermopsis nevadensis]
N vs Others	BGI_novel_G003194	3085	1.84917	0.842958	Up	NA	NA	NA	NA	gi|646712868|gb|KDR17437.1|//hypothetical protein L798_08565 [Zootermopsis nevadensis]
N vs Others	BGI_novel_G002413	795	5.53211	0.892223	Up	NA	NA	NA	K03006//DNA-directed RNA polymerase II subunit RPB1 [EC:2.7.7.6]	gi|646718323|gb|KDR20840.1|//Adult-specific cuticular protein ACP-20 [Zootermopsis nevadensis]
N vs Others	Mnat_16290	4228	1.94918	0.823686	Up	NA	NA	NA	K05466//angiopoietin 2;K13912//deleted in malignant brain tumors 1 protein;K05467//angiopoietin 4	gi|642918516|ref|XP_008191506.1|//PREDICTED: angiopoietin-4 [Tribolium castaneum];gi|512934843|ref|XP_004933130.1|//PREDICTED: putative leucine-rich repeat-containing protein DDB_G0290503-like [Bombyx mori]
N vs Others	BGI_novel_G003750	4763	4.05124	0.804764	Up	NA	NA	NA	K12740//NK-tumor recognition protein;K03163//DNA topoisomerase I [EC:5.99.1.2];K19607//X-linked retinitis pigmentosa GTPase regulator	gi|646718884|gb|KDR21187.1|//hypothetical protein L798_03593 [Zootermopsis nevadensis]
N vs Others	BGI_novel_G002623	3357	1.44772	0.807665	Up	NA	NA	NA	K17495//CUB and sushi domain-containing protein;K17452//zinc finger protein AEBP2;K19503//anoctamin-9	gi|646720294|gb|KDR22080.1|//hypothetical protein L798_02578 [Zootermopsis nevadensis]
N vs Others	BGI_novel_G002291	2136	1.78208	0.850934	Up	NA	NA	NA	K17570//hydrocephalus-inducing protein	gi|646719702|gb|KDR21720.1|//hypothetical protein L798_02777, partial [Zootermopsis nevadensis]
N vs Others	Mnat_04550	960	-2.36048	0.854053	Down	NA	NA	GO:0007165//signal transduction;GO:0006726//eye pigment biosynthetic process;GO:0048102//autophagic cell death;GO:0016108//tetraterpenoid metabolic process	K13885//scavenger receptor class B, member 1	gi|646723687|gb|KDR24217.1|//Protein croquemort [Zootermopsis nevadensis]
N vs Others	Mnat_12061	1621	-2.17798	0.833196	Down	GO:0016020//membrane;GO:0005634//nucleus;GO:0005829//cytosol;GO:0005737//cytoplasm	GO:0008430//selenium binding;GO:0005488//binding	GO:0006810//transport;GO:0015031//protein transport	K17285//selenium-binding protein 1	gi|537264897|gb|ERE90756.1|//selenium-binding protein 1 [Cricetulus griseus];gi|646697167|gb|KDR09028.1|//Selenium-binding protein 1-A [Zootermopsis nevadensis]
N vs Others	Mnat_08922	1564	-1.97231	0.830581	Down	NA	NA	NA	K09187//histone-lysine N-methyltransferase MLL2 [EC:2.1.1.43];K12567//titin [EC:2.7.11.1]	gi|646704178|gb|KDR12502.1|//hypothetical protein L798_13754 [Zootermopsis nevadensis]
N vs Others	Mnat_15120	642	-1.93256	0.829219	Down	NA	NA	NA	NA	gi|506965550|gb|AGM32127.1|//hypothetical protein [Coptotermes formosanus]
N vs Others	Mnat_02677	381	-2.91917	0.8333	Down	NA	NA	NA	NA	gi|646688570|gb|KDR06373.1|//hypothetical protein L798_04620 [Zootermopsis nevadensis]
N vs Others	Mnat_15544	2048	-3.18736	0.845922	Down	NA	GO:0046872//metal ion binding;GO:0003824//catalytic activity	GO:0008152//metabolic process	K00008//L-iditol 2-dehydrogenase [EC:1.1.1.14]	gi|646717346|gb|KDR20240.1|//Sorbitol dehydrogenase [Zootermopsis nevadensis]
N vs Others	Mnat_14226	2145	-2.59959	0.88854	Down	NA	NA	NA	K16819//angiomotin;K04632//guanine nucleotide-binding protein G(s) subunit alpha;K10385//loricrin	gi|646711507|gb|KDR16643.1|//Cuticle protein 6 [Zootermopsis nevadensis];gi|328699594|ref|XP_001950806.2|//PREDICTED: skin secretory protein xP2-like [Acyrthosiphon pisum]
N vs Others	Mnat_03056	672	-3.32574	0.879815	Down	NA	NA	NA	K00804//geranylgeranyl diphosphate synthase, type III [EC:2.5.1.1 2.5.1.10 2.5.1.29]	gi|646703096|gb|KDR11942.1|//Geranylgeranyl pyrophosphate synthetase [Zootermopsis nevadensis]
N vs Others	Mnat_00511	5015	-3.84754	0.826172	Down	NA	NA	NA	K04595//latrophilin and seven transmembrane domain containing 1	gi|646711227|gb|KDR16478.1|//Vitellogenin [Zootermopsis nevadensis]
N vs Others	Mnat_07258	880	-1.94761	0.815544	Down	NA	NA	NA	K07604//type I keratin, acidic	gi|506968319|gb|AGM32503.1|//hypothetical protein [Coptotermes formosanus]
N vs Others	Mnat_10297	756	-1.61911	0.802676	Down	NA	NA	NA	K12347//natural resistance-associated macrophage protein;K07936//GTP-binding nuclear protein Ran	gi|506968201|gb|AGM32444.1|//hemolymph juvenile hormone binding protein (JHBP) [Coptotermes formosanus]
N vs Others	Mnat_08483	1124	-2.96025	0.824231	Down	NA	NA	NA	K01053//gluconolactonase [EC:3.1.1.17]	gi|646712156|gb|KDR17045.1|//hypothetical protein L798_09047 [Zootermopsis nevadensis]
N vs Others	Mnat_02210	1924	-3.24484	0.806025	Down	NA	NA	NA	K14258//facilitated trehalose transporter	gi|291461581|dbj|BAI83425.1|//sugar transporter 11 [Nilaparvata lugens]
N vs Others	Mnat_04412	662	-2.00824	0.865416	Down	NA	GO:0005198//structural molecule activity	NA	K05185//gamma-aminobutyric acid receptor subunit epsilon;K13114//pinin	gi|646714048|gb|KDR18153.1|//Larval cuticle protein 2 [Zootermopsis nevadensis]
N vs Others	Mnat_03173	249	-2.70539	0.878562	Down	NA	NA	NA	NA	NA
N vs Others	Mnat_14255	704	-2.50294	0.88328	Down	NA	NA	NA	K14713//solute carrier family 39 (zinc transporter), member 7;K13649//folate receptor	gi|341895490|gb|EGT51425.1|//hypothetical protein CAEBREN_14174 [Caenorhabditis brenneri]
N vs Others	Mnat_10414	2341	-2.00557	0.868311	Down	GO:0005615//extracellular space;GO:0005576//extracellular region	GO:0045735//nutrient reservoir activity	GO:0006810//transport	K00505//tyrosinase [EC:1.14.18.1]	gi|66957917|gb|AAU20852.2|//hexamerin II [Reticulitermes flavipes]
N vs Others	BGI_novel_G000749	1708	-1.61825	0.821916	Down	NA	NA	NA	K03006//DNA-directed RNA polymerase II subunit RPB1 [EC:2.7.7.6];K17602//YLP motif-containing protein 1;K17286//erythrocyte band 7 integral membrane protein;K15047//heterogeneous nuclear ribonucleoprotein U-like protein 1	gi|91077536|ref|XP_971011.1|//PREDICTED: extensin isoform X1 [Tribolium castaneum]
N vs Others	BGI_novel_G002138	718	-2.63903	0.815591	Down	NA	NA	NA	K14258//facilitated trehalose transporter;K08144//MFS transporter, SP family, solute carrier family 2 (facilitated glucose transporter), member 6;K06069//atypical protein kinase C iota type [EC:2.7.11.13];K08145//MFS transporter, SP family, solute carrier family 2 (facilitated glucose transporter), member 8	gi|646722954|gb|KDR23748.1|//Solute carrier family 2, facilitated glucose transporter member 6 [Zootermopsis nevadensis]
N vs Others	BGI_novel_G000151	801	-1.99346	0.863567	Down	NA	NA	NA	K10385//loricrin	gi|557774818|ref|XP_005187056.1|//PREDICTED: cuticle protein 16.5, isoform B-like [Musca domestica]
N vs Others	Mnat_12646	438	-2.84563	0.893066	Down	NA	NA	NA	NA	gi|345493131|ref|XP_001600141.2|//PREDICTED: cuticle protein CP14.6 [Nasonia vitripennis]
N vs Others	BGI_novel_G000107	671	-2.70038	0.846037	Down	NA	NA	NA	K00108//choline dehydrogenase [EC:1.1.99.1];K01273//membrane dipeptidase [EC:3.4.13.19];K12852//116 kDa U5 small nuclear ribonucleoprotein component;K05330//potassium inwardly-rectifying channel subfamily J, other	gi|294566525|gb|ADF18553.1|//endonuclease-reverse transcriptase [Bombyx mori]
N vs Others	Mnat_04390	1171	-1.5403	0.833679	Down	NA	NA	NA	K14307//nucleoporin p58/p45	gi|59799330|sp|P83992.1|CU16A_LOCMI//RecName: Full=Cuticle protein 16.5, isoform A; AltName: Full=LM-ACP 16.5A; Short=LM-16.5A [Locusta migratoria]
N vs Others	Mnat_04409	1760	-2.49784	0.867995	Down	NA	NA	NA	K06256//CD44 antigen;K11661//helicase SRCAP [EC:3.6.4.-];K11653//AT-rich interactive domain-containing protein 1;K00901//diacylglycerol kinase (ATP) [EC:2.7.1.107];K06236//collagen, type I/II/III/V/XI/XXIV/XXVII, alpha;K05719//integrin beta 1;K18040//tyrosine-protein phosphatase non-receptor type 23 [EC:3.1.3.48];K06493//integrin beta 3;K06257//syndecan 1;K04520//amyloid beta A4 protein	gi|646714045|gb|KDR18150.1|//hypothetical protein L798_08010 [Zootermopsis nevadensis]
N vs Others	Mnat_15839	1156	-2.48409	0.863275	Down	NA	NA	NA	NA	gi|108879789|gb|EAT44014.1|//AAEL004588-PA [Aedes aegypti]
N vs Others	BGI_novel_G001898	1666	-2.7076	0.816565	Down	NA	NA	NA	K10385//loricrin	gi|646723081|gb|KDR23830.1|//hypothetical protein L798_11021 [Zootermopsis nevadensis]
N vs Others	Mnat_15916	210	-4.68234	0.909131	Down	NA	NA	NA	NA	NA
N vs Others	Mnat_10415	2411	-3.15258	0.898474	Down	NA	NA	NA	K00505//tyrosinase [EC:1.14.18.1]	gi|190356645|dbj|BAG48838.1|//hexamerin 1 [Reticulitermes speratus]
N vs Others	Mnat_16751	494	-2.18532	0.860514	Down	NA	NA	NA	K09628//protease, serine 27 [EC:3.4.21.-];K01321//coagulation factor IX (Christmas factor) [EC:3.4.21.22];K09641//transmembrane protease, serine 11D [EC:3.4.21.-];K08665//hepsin [EC:3.4.21.106]	gi|506967985|gb|AGM32336.1|//trypsin-like serine protease [Coptotermes formosanus];gi|429327055|gb|AFZ78856.1|//trypsin-like serine protease [Coptotermes formosanus]
N vs Others	Mnat_01736	333	-2.46995	0.858717	Down	NA	NA	NA	NA	gi|646712339|gb|KDR17121.1|//hypothetical protein L798_08378 [Zootermopsis nevadensis]
N vs Others	Mnat_00657	2556	-1.94186	0.858747	Down	NA	NA	NA	NA	gi|646689340|gb|KDR06562.1|//hypothetical protein L798_03663 [Zootermopsis nevadensis]
N vs Others	Mnat_17274	258	-3.3981	0.846858	Down	NA	NA	NA	NA	gi|506968167|gb|AGM32427.1|//soldier-caste specific protein [Coptotermes formosanus]
N vs Others	BGI_novel_G003431	905	-1.67387	0.817584	Down	NA	NA	NA	NA	gi|530277721|gb|AGT15837.1|//50MGP [Reticulitermes flavipes]
N vs Others	Mnat_08992	3522	-1.79073	0.821054	Down	GO:0043231//intracellular membrane-bounded organelle	GO:0032561//guanyl ribonucleotide binding;GO:0004611//phosphoenolpyruvate carboxykinase activity;GO:0016772//transferase activity, transferring phosphorus-containing groups	GO:0006006//glucose metabolic process;GO:0006796//phosphate-containing compound metabolic process	K01596//phosphoenolpyruvate carboxykinase (GTP) [EC:4.1.1.32]	gi|646717383|gb|KDR20258.1|//Phosphoenolpyruvate carboxykinase [GTP] [Zootermopsis nevadensis]
N vs Others	Mnat_07964	1197	-2.98337	0.845034	Down	NA	NA	NA	K08471//gustatory receptor	gi|645016962|ref|XP_008211706.1|//PREDICTED: uncharacterized protein LOC103316982 [Nasonia vitripennis];gi|607367294|gb|EZA61441.1|//hypothetical protein X777_07774 [Cerapachys biroi]
N vs Others	Mnat_07535	345	-2.50716	0.847963	Down	NA	NA	NA	K08187//MFS transporter, MCP family, solute carrier family 16 (monocarboxylic acid transporters), member 10	gi|675377997|gb|KFM70899.1|//hypothetical protein X975_03732, partial [Stegodyphus mimosarum]
N vs Others	Mnat_17753	507	-1.36454	0.803797	Down	NA	GO:0003824//catalytic activity	NA	K12311//lysosomal alpha-mannosidase [EC:3.2.1.24]	gi|646701567|gb|KDR11229.1|//Lysosomal alpha-mannosidase [Zootermopsis nevadensis]
N vs Others	Mnat_03066	2712	-1.45905	0.80942	Down	NA	GO:0016620//oxidoreductase activity, acting on the aldehyde or oxo group of donors, NAD or NADP as acceptor;GO:0016491//oxidoreductase activity	GO:0008152//metabolic process;GO:0055114//oxidation-reduction process	K07249//retinal dehydrogenase [EC:1.2.1.36];K00128//aldehyde dehydrogenase (NAD+) [EC:1.2.1.3]	gi|646699971|gb|KDR10337.1|//Retinal dehydrogenase 1 [Zootermopsis nevadensis];gi|646699970|gb|KDR10336.1|//Retinal dehydrogenase 2 [Zootermopsis nevadensis]
N vs Others	Mnat_14227	1273	-2.73483	0.871181	Down	NA	NA	NA	NA	gi|646711507|gb|KDR16643.1|//Cuticle protein 6 [Zootermopsis nevadensis]
N vs Others	Mnat_02305	1647	-2.11534	0.85748	Down	NA	NA	NA	K17284//perilipin-2	gi|646723860|gb|KDR24318.1|//Lipid storage droplets surface-binding protein 1 [Zootermopsis nevadensis]
N vs Others	Mnat_06175	771	-3.13916	0.885228	Down	NA	NA	NA	K03006//DNA-directed RNA polymerase II subunit RPB1 [EC:2.7.7.6]	gi|646706204|gb|KDR13557.1|//Cuticle protein 8 [Zootermopsis nevadensis]
N vs Others	Mnat_13071	1753	-1.87215	0.80747	Down	NA	GO:0004505//phenylalanine 4-monooxygenase activity;GO:0016597//amino acid binding;GO:0031406//carboxylic acid binding;GO:0004510//tryptophan 5-monooxygenase activity;GO:0005506//iron ion binding;GO:0046914//transition metal ion binding;GO:0016714//oxidoreductase activity, acting on paired donors, with incorporation or reduction of molecular oxygen, reduced pteridine as one donor, and incorporatio…	GO:0006558//L-phenylalanine metabolic process;GO:0009072//aromatic amino acid family metabolic process;GO:0055114//oxidation-reduction process;GO:0006559//L-phenylalanine catabolic process	K00500//phenylalanine-4-hydroxylase [EC:1.14.16.1]	gi|646720121|gb|KDR21968.1|//Protein henna [Zootermopsis nevadensis]
N vs Others	Mnat_02685	1370	-1.82653	0.831543	Down	NA	GO:0016798//hydrolase activity, acting on glycosyl bonds	GO:0008152//metabolic process	K01194//alpha,alpha-trehalase [EC:3.2.1.28]	gi|646693026|gb|KDR07599.1|//Trehalase, partial [Zootermopsis nevadensis]
N vs Others	Mnat_06944	475	-3.72233	0.883192	Down	NA	NA	NA	NA	gi|506968221|gb|AGM32454.1|//venom protein R-like protein [Coptotermes formosanus];gi|506968127|gb|AGM32407.1|//venom protein R-like protein [Coptotermes formosanus]
N vs Others	Mnat_00170	1009	-1.5285	0.822862	Down	NA	NA	NA	K00069//15-hydroxyprostaglandin dehydrogenase (NAD) [EC:1.1.1.141]	gi|646708746|gb|KDR14911.1|//15-hydroxyprostaglandin dehydrogenase [NAD+] [Zootermopsis nevadensis]
N vs Others	Mnat_02530	393	-1.74121	0.845304	Down	NA	NA	NA	K11433//histone-lysine N-methyltransferase SETMAR [EC:2.1.1.43];K01312//trypsin [EC:3.4.21.4];K17943//pumilio RNA-binding family	gi|60678799|gb|AAX33734.1|//MPA3 allergen [Periplaneta americana];gi|557294586|ref|XP_006029730.1|//PREDICTED: histone-lysine N-methyltransferase SETMAR-like [Alligator sinensis]
N vs Others	BGI_novel_G003229	383	-1.95886	0.858909	Down	NA	NA	NA	K01310//chymotrypsin [EC:3.4.21.1]	gi|646702906|gb|KDR11874.1|//Chymotrypsin BI [Zootermopsis nevadensis]
N vs Others	BGI_novel_G002092	618	-1.27072	0.800964	Down	NA	NA	NA	K06261//platelet glycoprotein Ib alpha chain;K05746//enabled;K05747//Wiskott-Aldrich syndrome protein	gi|646705536|gb|KDR13201.1|//hypothetical protein L798_12961, partial [Zootermopsis nevadensis]
N vs Others	BGI_novel_G003538	764	-2.55991	0.855503	Down	NA	NA	NA	K16889//cation channel sperm-associated protein 1;K07604//type I keratin, acidic	gi|646711503|gb|KDR16639.1|//hypothetical protein L798_09499 [Zootermopsis nevadensis]
N vs Others	Mnat_04408	633	-1.8308	0.814181	Down	NA	NA	NA	NA	gi|646714045|gb|KDR18150.1|//hypothetical protein L798_08010 [Zootermopsis nevadensis]
N vs Others	BGI_novel_G003562	542	-1.7277	0.820523	Down	NA	NA	NA	K01194//alpha,alpha-trehalase [EC:3.2.1.28]	gi|646693026|gb|KDR07599.1|//Trehalase, partial [Zootermopsis nevadensis]
N vs Others	BGI_novel_G003255	215	-2.54745	0.841074	Down	NA	NA	NA	NA	gi|646707444|gb|KDR14206.1|//hypothetical protein L798_12007 [Zootermopsis nevadensis]
N vs Others	Mnat_14228	357	-3.23473	0.892537	Down	NA	NA	NA	NA	gi|646711505|gb|KDR16641.1|//Cuticle protein 2 [Zootermopsis nevadensis]
N vs Others	BGI_novel_G002965	528	-3.54171	0.865008	Down	NA	NA	NA	K10401//kinesin family member 18/19;K02330//DNA polymerase beta [EC:2.7.7.7 4.2.99.-]	gi|506968173|gb|AGM32430.1|//SCP-like extracellular domain containing protein 2 [Coptotermes formosanus]
N vs Others	Mnat_03052	1459	-3.17084	0.857387	Down	NA	NA	NA	K00799//glutathione S-transferase [EC:2.5.1.18]	gi|646718541|gb|KDR20966.1|//Glutathione S-transferase 1-1 [Zootermopsis nevadensis]
N vs Others	Mnat_15841	636	-2.89398	0.894145	Down	NA	NA	NA	NA	gi|506968677|gb|AGM32682.1|//hypothetical protein [Coptotermes formosanus]
MPSmps vs Others	BGI_novel_G002509	266	1.48275	0.80272	Up	NA	NA	NA	NA	gi|602672780|ref|XP_007441891.1|//PREDICTED: putative uncharacterized protein FLJ37770-like isoform X1 [Python bivittatus]
MPSmps vs Others	Mnat_03056	672	2.15024	0.831845	Up	NA	NA	NA	K00804//geranylgeranyl diphosphate synthase, type III [EC:2.5.1.1 2.5.1.10 2.5.1.29]	gi|646703096|gb|KDR11942.1|//Geranylgeranyl pyrophosphate synthetase [Zootermopsis nevadensis]
MPSmps vs Others	BGI_novel_G000916	455	1.91563	0.803633	Up	NA	NA	NA	K00108//choline dehydrogenase [EC:1.1.99.1];K01273//membrane dipeptidase [EC:3.4.13.19];K12852//116 kDa U5 small nuclear ribonucleoprotein component;K17935//sorting nexin-29	gi|672374617|gb|AIJ27486.1|//endonuclease-reverse transcriptase [Eyprepocnemis plorans plorans]
MPSmps vs Others	BGI_novel_G000403	236	1.3648	0.80448	Up	NA	NA	NA	NA	gi|642949720|emb|CCH14900.1|//endonuclease-reverse transcriptase [Blattella germanica]
MPSmps vs Others	BGI_novel_G000200	1483	1.37942	0.812912	Up	NA	NA	NA	K06256//CD44 antigen;K10384//filaggrin;K06236//collagen, type I/II/III/V/XI/XXIV/XXVII, alpha;K03006//DNA-directed RNA polymerase II subunit RPB1 [EC:2.7.7.6];K05719//integrin beta 1;K06493//integrin beta 3;K06257//syndecan 1;K04520//amyloid beta A4 protein	gi|646705841|gb|KDR13351.1|//Pro-resilin [Zootermopsis nevadensis]
MPSmps vs Others	BGI_novel_G002598	1899	2.62533	0.851797	Up	NA	NA	NA	NA	gi|646712671|gb|KDR17359.1|//hypothetical protein L798_08862 [Zootermopsis nevadensis]
MPSmps vs Others	Mnat_12646	438	2.11061	0.872905	Up	NA	NA	NA	NA	gi|345493131|ref|XP_001600141.2|//PREDICTED: cuticle protein CP14.6 [Nasonia vitripennis]
MPSmps vs Others	Mnat_17090	375	2.44056	0.853987	Up	NA	NA	NA	K11433//histone-lysine N-methyltransferase SETMAR [EC:2.1.1.43];K09478//short/branched chain acyl-CoA dehydrogenase [EC:1.3.99.12];K17943//pumilio RNA-binding family	gi|307176478|gb|EFN66014.1|//Putative uncharacterized protein FLJ37770 [Camponotus floridanus]
MPSmps vs Others	BGI_novel_G000837	280	2.09327	0.844844	Up	NA	NA	NA	K12852//116 kDa U5 small nuclear ribonucleoprotein component	gi|646704529|gb|KDR12657.1|//Serine/threonine-protein kinase SMG1, partial [Zootermopsis nevadensis]
MPSmps vs Others	BGI_novel_G000201	1274	1.8603	0.858065	Up	NA	NA	NA	K13189//RNA-binding protein 14	gi|646705841|gb|KDR13351.1|//Pro-resilin [Zootermopsis nevadensis]
MPSmps vs Others	BGI_novel_G003015	760	1.63393	0.843378	Up	NA	NA	NA	NA	gi|646465866|gb|KDQ65250.1|//Endocuticle structural glycoprotein SgAbd-2 [Zootermopsis nevadensis]
MPSmps vs Others	BGI_novel_G000874	580	1.6262	0.821536	Up	NA	NA	NA	K01408//insulysin [EC:3.4.24.56];K18441//cytohesin;K12852//116 kDa U5 small nuclear ribonucleoprotein component;K03164//DNA topoisomerase II [EC:5.99.1.3];K11647//SWI/SNF-related matrix-associated actin-dependent regulator of chromatin subfamily A member 2/4 [EC:3.6.4.-]	gi|642949720|emb|CCH14900.1|//endonuclease-reverse transcriptase [Blattella germanica]
MPSmps vs Others	BGI_novel_G000372	298	1.52026	0.807118	Up	NA	NA	NA	K18441//cytohesin;K15173//transcription termination factor 2 [EC:3.6.4.-]	gi|646712507|gb|KDR17239.1|//hypothetical protein L798_08804, partial [Zootermopsis nevadensis]
MPSmps vs Others	Mnat_00307	1511	5.15924	0.900917	Up	NA	NA	NA	K14713//solute carrier family 39 (zinc transporter), member 7	gi|646719875|gb|KDR21827.1|//hypothetical protein L798_03525, partial [Zootermopsis nevadensis];gi|646719873|gb|KDR21825.1|//Collagen alpha-5(VI) chain [Zootermopsis nevadensis]
MPSmps vs Others	Mnat_17412	426	7.9179	0.974481	Up	NA	NA	NA	K03006//DNA-directed RNA polymerase II subunit RPB1 [EC:2.7.7.6]	gi|646706923|gb|KDR13910.1|//Cuticle protein 19.8 [Zootermopsis nevadensis]
MPSmps vs Others	Mnat_15916	210	2.43567	0.874114	Up	NA	NA	NA	NA	NA
MPSmps vs Others	Mnat_10415	2411	2.00367	0.870673	Up	NA	NA	NA	K00505//tyrosinase [EC:1.14.18.1]	gi|190356645|dbj|BAG48838.1|//hexamerin 1 [Reticulitermes speratus]
MPSmps vs Others	BGI_novel_G001957	1625	4.26297	0.897783	Up	NA	NA	NA	K12824//transcription elongation regulator 1	gi|646721136|gb|KDR22606.1|//hypothetical protein L798_12736, partial [Zootermopsis nevadensis]
MPSmps vs Others	Mnat_01577	207	1.33723	0.810357	Up	NA	NA	NA	NA	NA
MPSmps vs Others	BGI_novel_G000782	453	3.48604	0.830467	Up	NA	NA	NA	K14810//ATP-dependent RNA helicase DDX56/DBP9 [EC:3.6.4.13];K11433//histone-lysine N-methyltransferase SETMAR [EC:2.1.1.43];K01873//valyl-tRNA synthetase [EC:6.1.1.9]	gi|307180535|gb|EFN68500.1|//Histone-lysine N-methyltransferase SETMAR [Camponotus floridanus]
MPSmps vs Others	BGI_novel_G001762	257	2.10936	0.84149	Up	NA	NA	NA	K12852//116 kDa U5 small nuclear ribonucleoprotein component	gi|646704529|gb|KDR12657.1|//Serine/threonine-protein kinase SMG1, partial [Zootermopsis nevadensis]
MPSmps vs Others	Mnat_12676	1890	1.37971	0.817148	Up	NA	NA	NA	K03006//DNA-directed RNA polymerase II subunit RPB1 [EC:2.7.7.6];K14713//solute carrier family 39 (zinc transporter), member 7;K12567//titin [EC:2.7.11.1]	gi|383848912|ref|XP_003700091.1|//PREDICTED: cuticle protein 8-like [Megachile rotundata];gi|289684225|ref|NP_001166261.1|//cuticular protein RR-2 family member 45 precursor [Nasonia vitripennis]
MPSmps vs Others	Mnat_18019	2856	1.76735	0.845922	Up	NA	NA	NA	K02184//formin 2	gi|646705842|gb|KDR13352.1|//hypothetical protein L798_12612, partial [Zootermopsis nevadensis]
MPSmps vs Others	Mnat_17644	216	12.508	0.961201	Up	NA	NA	NA	K03006//DNA-directed RNA polymerase II subunit RPB1 [EC:2.7.7.6]	gi|646706923|gb|KDR13910.1|//Cuticle protein 19.8 [Zootermopsis nevadensis]
MPSmps vs Others	BGI_novel_G000202	1384	1.50341	0.814091	Up	NA	NA	NA	K03006//DNA-directed RNA polymerase II subunit RPB1 [EC:2.7.7.6]	gi|646705843|gb|KDR13353.1|//Pro-resilin [Zootermopsis nevadensis]
MPSmps vs Others	BGI_novel_G001375	326	1.85948	0.82987	Up	NA	NA	NA	K01273//membrane dipeptidase [EC:3.4.13.19]	gi|646704853|gb|KDR12822.1|//hypothetical protein L798_13241, partial [Zootermopsis nevadensis]
MPSmps vs Others	Mnat_06944	475	2.33052	0.835976	Up	NA	NA	NA	NA	gi|506968221|gb|AGM32454.1|//venom protein R-like protein [Coptotermes formosanus];gi|506968127|gb|AGM32407.1|//venom protein R-like protein [Coptotermes formosanus]
MPSmps vs Others	Mnat_00309	1199	3.59201	0.902362	Up	NA	NA	NA	K10385//loricrin;K14713//solute carrier family 39 (zinc transporter), member 7;K07604//type I keratin, acidic	gi|646719873|gb|KDR21825.1|//Collagen alpha-5(VI) chain [Zootermopsis nevadensis];gi|444727028|gb|ELW67537.1|//Cell surface glycoprotein 1 [Tupaia chinensis];gi|646697480|gb|KDR09173.1|//hypothetical protein L798_01208 [Zootermopsis nevadensis]
MPSmps vs Others	BGI_novel_G002416	960	1.99035	0.800747	Up	NA	NA	NA	K03006//DNA-directed RNA polymerase II subunit RPB1 [EC:2.7.7.6]	gi|646718322|gb|KDR20839.1|//Adult-specific cuticular protein ACP-20 [Zootermopsis nevadensis]
MPSmps vs Others	BGI_novel_G002121	355	2.47661	0.830655	Up	NA	NA	NA	K11433//histone-lysine N-methyltransferase SETMAR [EC:2.1.1.43];K09478//short/branched chain acyl-CoA dehydrogenase [EC:1.3.99.12];K17943//pumilio RNA-binding family	gi|194877522|ref|XP_001973894.1|//GG21394 [Drosophila erecta]
MPSmps vs Others	BGI_novel_G001657	375	1.4871	0.825285	Up	NA	NA	NA	K12852//116 kDa U5 small nuclear ribonucleoprotein component;K05330//potassium inwardly-rectifying channel subfamily J, other;K05677//ATP-binding cassette, subfamily D (ALD), member 3;K09382//paired box protein 1/9	gi|642949720|emb|CCH14900.1|//endonuclease-reverse transcriptase [Blattella germanica]
MPSmps vs Others	BGI_novel_G001384	256	1.86174	0.851961	Up	NA	NA	NA	NA	gi|602672780|ref|XP_007441891.1|//PREDICTED: putative uncharacterized protein FLJ37770-like isoform X1 [Python bivittatus]
MPSmps vs Others	Mnat_15841	636	1.45445	0.825566	Up	NA	NA	NA	NA	gi|506968677|gb|AGM32682.1|//hypothetical protein [Coptotermes formosanus]
MPSmps vs Others	Mnat_13360	1268	-1.47623	0.831271	Down	NA	NA	NA	K12567//titin [EC:2.7.11.1];K02633//period circadian protein	gi|646701830|gb|KDR11359.1|//hypothetical protein L798_14862, partial [Zootermopsis nevadensis];gi|646718621|gb|KDR21033.1|//hypothetical protein L798_04546 [Zootermopsis nevadensis]
MPSmps vs Others	BGI_novel_G000379	1446	-1.30542	0.803958	Down	NA	NA	NA	K01759//lactoylglutathione lyase [EC:4.4.1.5]	gi|646707408|gb|KDR14185.1|//hypothetical protein L798_11593 [Zootermopsis nevadensis]
MPSmps vs Others	Mnat_15231	2109	-2.22442	0.837038	Down	NA	GO:0020037//heme binding;GO:0046872//metal ion binding;GO:0004096//catalase activity	GO:0006979//response to oxidative stress;GO:0042744//hydrogen peroxide catabolic process;GO:0055114//oxidation-reduction process	K03781//catalase [EC:1.11.1.6]	gi|646694394|gb|KDR07975.1|//Catalase [Zootermopsis nevadensis]
MPSmps vs Others	Mnat_12768	1584	-3.02704	0.874042	Down	NA	NA	NA	K11426//SET and MYND domain-containing protein;K11848//ubiquitin carboxyl-terminal hydrolase 20/33 [EC:3.4.19.12]	gi|646719573|gb|KDR21630.1|//Protein msta, isoform A [Zootermopsis nevadensis]
MPSmps vs Others	Mnat_11904	456	-3.52058	0.902927	Down	NA	GO:0046872//metal ion binding;GO:0016628//oxidoreductase activity, acting on the CH-CH group of donors, NAD or NADP as acceptor	GO:0008152//metabolic process	K02183//calmodulin	gi|506968125|gb|AGM32406.1|//troponin C [Coptotermes formosanus]
MPSmps vs Others	BGI_novel_G003198	1018	-1.79166	0.849761	Down	NA	NA	NA	K14325//RNA-binding protein with serine-rich domain 1;K13123//G patch domain-containing protein 1;K09880//enolase-phosphatase E1 [EC:3.1.3.77]	gi|646697566|gb|KDR09201.1|//hypothetical protein L798_01136 [Zootermopsis nevadensis]
MPSmps vs Others	Mnat_08769	3060	-1.66496	0.845289	Down	GO:0005615//extracellular space	GO:0046872//metal ion binding	GO:0055072//iron ion homeostasis;GO:0006811//ion transport	K06569//melanoma-associated antigen p97	gi|22597202|gb|AAN03488.1|//transferrin [Mastotermes darwiniensis]
MPSmps vs Others	Mnat_04713	6726	-1.28146	0.806452	Down	GO:0016459//myosin complex	GO:0003779//actin binding;GO:0005524//ATP binding;GO:0000166//nucleotide binding;GO:0003774//motor activity	NA	K10352//myosin heavy chain;K17751//myosin heavy chain 6/7;K18232	gi|357625293|gb|EHJ75789.1|//hypothetical protein KGM_08594 [Danaus plexippus];gi|665815631|ref|XP_008556482.1|//PREDICTED: myosin heavy chain, muscle [Microplitis demolitor];gi|383861539|ref|XP_003706243.1|//PREDICTED: myosin heavy chain, muscle-like isoform 4 [Megachile rotundata];gi|270011842|gb|EFA08290.1|//hypothetical protein TcasGA2_TC005924 [Tribolium castaneum];gi|195386602|ref|XP_002051…
MPSmps vs Others	Mnat_15332	1135	-1.66317	0.839064	Down	NA	GO:0046872//metal ion binding;GO:0005509//calcium ion binding	NA	K02183//calmodulin	gi|646702641|gb|KDR11750.1|//Troponin C, isoform 1 [Zootermopsis nevadensis]
MPSmps vs Others	BGI_novel_G003196	2647	-5.0901	0.913853	Down	NA	NA	NA	K10955//intestinal mucin-2;K04650//nuclear receptor co-repressor 1;K15179//negative elongation factor A	gi|646712868|gb|KDR17437.1|//hypothetical protein L798_08565 [Zootermopsis nevadensis]
MPSmps vs Others	Mnat_04930	2589	-1.6074	0.813912	Down	NA	NA	NA	K11426//SET and MYND domain-containing protein	gi|646701976|gb|KDR11443.1|//SET and MYND domain-containing protein 4 [Zootermopsis nevadensis]
MPSmps vs Others	BGI_novel_G002408	1316	-2.00191	0.870348	Down	NA	NA	NA	K03006//DNA-directed RNA polymerase II subunit RPB1 [EC:2.7.7.6]	gi|646718321|gb|KDR20838.1|//Adult-specific cuticular protein ACP-20 [Zootermopsis nevadensis]
MPSmps vs Others	Mnat_07860	666	-1.89549	0.864915	Down	NA	NA	NA	NA	NA
MPSmps vs Others	BGI_novel_G002415	1520	-2.37473	0.885047	Down	NA	NA	NA	K03006//DNA-directed RNA polymerase II subunit RPB1 [EC:2.7.7.6]	gi|646718321|gb|KDR20838.1|//Adult-specific cuticular protein ACP-20 [Zootermopsis nevadensis]
MPSmps vs Others	BGI_novel_G003197	2546	-1.72715	0.846027	Down	NA	NA	NA	K10955//intestinal mucin-2;K04650//nuclear receptor co-repressor 1;K15179//negative elongation factor A	gi|646712868|gb|KDR17437.1|//hypothetical protein L798_08565 [Zootermopsis nevadensis]
MPSmps vs Others	Mnat_10669	721	-2.1798	0.878298	Down	NA	NA	NA	K03006//DNA-directed RNA polymerase II subunit RPB1 [EC:2.7.7.6]	gi|646718322|gb|KDR20839.1|//Adult-specific cuticular protein ACP-20 [Zootermopsis nevadensis];gi|646718321|gb|KDR20838.1|//Adult-specific cuticular protein ACP-20 [Zootermopsis nevadensis]
MPSmps vs Others	Mnat_15327	4252	-1.33828	0.806451	Down	NA	GO:0046872//metal ion binding	NA	K11989//indian hedgehog	gi|646702643|gb|KDR11752.1|//hypothetical protein L798_13700, partial [Zootermopsis nevadensis]
MPSmps vs Others	Mnat_03970	2422	-1.50098	0.822086	Down	NA	GO:0016209//antioxidant activity;GO:0005506//iron ion binding	GO:0008152//metabolic process;GO:0006950//response to stress	K19511//peroxidase [EC:1.11.1.7]	gi|646723533|gb|KDR24107.1|//Peroxidase [Zootermopsis nevadensis]
MPSmps vs Others	BGI_novel_G002728	2122	-1.97363	0.845896	Down	NA	NA	NA	K12567//titin [EC:2.7.11.1]	gi|646700830|gb|KDR10805.1|//hypothetical protein L798_14898 [Zootermopsis nevadensis]
MPSmps vs Others	Mnat_14673	309	-1.96422	0.844908	Down	NA	GO:0016818//hydrolase activity, acting on acid anhydrides, in phosphorus-containing anhydrides	NA	K01512//acylphosphatase [EC:3.6.1.7]	gi|506965413|gb|AGM32097.1|//acylphosphatase-like protein [Coptotermes formosanus]
MPSmps vs Others	Mnat_15808	5488	-1.50067	0.826739	Down	NA	NA	NA	K10955//intestinal mucin-2;K17298//mucin-13	gi|646714262|gb|KDR18300.1|//hypothetical protein L798_07794 [Zootermopsis nevadensis]
MPSmps vs Others	Mnat_07861	723	-1.72168	0.853597	Down	NA	NA	NA	NA	gi|646697481|gb|KDR09174.1|//hypothetical protein L798_01209 [Zootermopsis nevadensis]
MPSmps vs Others	BGI_novel_G003316	220	-1.54849	0.830097	Down	NA	NA	NA	NA	NA
MPSmps vs Others	Mnat_03659	2153	-2.41208	0.868287	Down	NA	NA	NA	NA	gi|646723776|gb|KDR24270.1|//Protein yellow [Zootermopsis nevadensis]
MPSmps vs Others	Mnat_12667	502	-1.52229	0.82888	Down	NA	GO:0005198//structural molecule activity	NA	K03006//DNA-directed RNA polymerase II subunit RPB1 [EC:2.7.7.6]	gi|270007263|gb|EFA03711.1|//hypothetical protein TcasGA2_TC013816 [Tribolium castaneum];gi|646708035|gb|KDR14523.1|//Cuticle protein 19 [Zootermopsis nevadensis]
MPSmps vs Others	BGI_novel_G002417	255	-2.77583	0.892981	Down	NA	NA	NA	K03006//DNA-directed RNA polymerase II subunit RPB1 [EC:2.7.7.6]	gi|646718322|gb|KDR20839.1|//Adult-specific cuticular protein ACP-20 [Zootermopsis nevadensis]
MPSmps vs Others	Mnat_00308	1322	-1.80924	0.859092	Down	NA	NA	NA	K07604//type I keratin, acidic	gi|646719875|gb|KDR21827.1|//hypothetical protein L798_03525, partial [Zootermopsis nevadensis]
MPSmps vs Others	Mnat_08510	890	-2.39354	0.883952	Down	GO:0043292//contractile fiber	NA	GO:0030239//myofibril assembly	NA	gi|646718687|gb|KDR21073.1|//Flightin [Zootermopsis nevadensis]
MPSmps vs Others	BGI_novel_G000575	264	-1.86026	0.845466	Down	NA	NA	NA	NA	gi|602672780|ref|XP_007441891.1|//PREDICTED: putative uncharacterized protein FLJ37770-like isoform X1 [Python bivittatus]
MPSmps vs Others	BGI_novel_G002411	586	-1.53352	0.836449	Down	NA	NA	NA	K03006//DNA-directed RNA polymerase II subunit RPB1 [EC:2.7.7.6]	gi|646718322|gb|KDR20839.1|//Adult-specific cuticular protein ACP-20 [Zootermopsis nevadensis]
MPSmps vs Others	BGI_novel_G002314	2199	-2.80672	0.864296	Down	NA	NA	NA	NA	gi|646717057|gb|KDR20051.1|//hypothetical protein L798_05444 [Zootermopsis nevadensis]
MPSmps vs Others	BGI_novel_G001611	1396	-1.66714	0.848745	Down	NA	NA	NA	K07604//type I keratin, acidic	gi|642914380|ref|XP_008201654.1|//PREDICTED: keratin, type I cytoskeletal 9-like [Tribolium castaneum]
MPSmps vs Others	BGI_novel_G003097	4407	-1.87401	0.86178	Down	NA	NA	NA	K03006//DNA-directed RNA polymerase II subunit RPB1 [EC:2.7.7.6]	gi|646717956|gb|KDR20611.1|//hypothetical protein L798_04372 [Zootermopsis nevadensis]
MPSmps vs Others	Mnat_10671	1198	-1.58204	0.839657	Down	NA	NA	NA	K03006//DNA-directed RNA polymerase II subunit RPB1 [EC:2.7.7.6]	gi|646718328|gb|KDR20845.1|//Adult-specific cuticular protein ACP-20 [Zootermopsis nevadensis];gi|478263115|gb|ENN81508.1|//hypothetical protein YQE_02037, partial [Dendroctonus ponderosae];gi|646718322|gb|KDR20839.1|//Adult-specific cuticular protein ACP-20 [Zootermopsis nevadensis]
MPSmps vs Others	BGI_novel_G000564	212	-2.49322	0.807889	Down	NA	NA	NA	NA	NA
MPSmps vs Others	BGI_novel_G002727	2134	-1.69824	0.844759	Down	NA	NA	NA	K12567//titin [EC:2.7.11.1]	gi|646700830|gb|KDR10805.1|//hypothetical protein L798_14898 [Zootermopsis nevadensis]
MPSmps vs Others	Mnat_07862	801	-2.78614	0.894897	Down	NA	NA	NA	NA	gi|646719873|gb|KDR21825.1|//Collagen alpha-5(VI) chain [Zootermopsis nevadensis]
MPSmps vs Others	BGI_novel_G001877	1295	-2.50658	0.888794	Down	NA	NA	NA	NA	gi|642932967|ref|XP_008197209.1|//PREDICTED: uncharacterized protein LOC103314087 [Tribolium castaneum]
MPSmps vs Others	BGI_novel_G002723	1339	-2.70884	0.889971	Down	NA	NA	NA	NA	gi|646700838|gb|KDR10813.1|//hypothetical protein L798_14906 [Zootermopsis nevadensis]
MPSmps vs Others	Mnat_12717	521	-2.11026	0.876055	Down	NA	NA	NA	K18406//tudor domain-containing protein 2	gi|646714125|gb|KDR18218.1|//hypothetical protein L798_06969, partial [Zootermopsis nevadensis]
MPSmps vs Others	BGI_novel_G003194	3085	-2.80944	0.887668	Down	NA	NA	NA	NA	gi|646712868|gb|KDR17437.1|//hypothetical protein L798_08565 [Zootermopsis nevadensis]
MPS vs Others	Mnat_12061	1621	2.4245	0.810173	Up	GO:0016020//membrane;GO:0005634//nucleus;GO:0005829//cytosol;GO:0005737//cytoplasm	GO:0008430//selenium binding;GO:0005488//binding	GO:0006810//transport;GO:0015031//protein transport	K17285//selenium-binding protein 1	gi|537264897|gb|ERE90756.1|//selenium-binding protein 1 [Cricetulus griseus];gi|646697167|gb|KDR09028.1|//Selenium-binding protein 1-A [Zootermopsis nevadensis]
MPS vs Others	BGI_novel_G002813	232	1.53715	0.838626	Up	NA	NA	NA	NA	gi|646718763|gb|KDR21115.1|//hypothetical protein L798_01121, partial [Zootermopsis nevadensis]
MPS vs Others	BGI_novel_G003206	246	1.54525	0.81999	Up	NA	NA	NA	K18441//cytohesin;K15173//transcription termination factor 2 [EC:3.6.4.-]	gi|646722645|gb|KDR23576.1|//hypothetical protein L798_12400 [Zootermopsis nevadensis]
MPS vs Others	BGI_novel_G000786	292	1.73967	0.831688	Up	NA	NA	NA	K01408//insulysin [EC:3.4.24.56];K18441//cytohesin	gi|642949720|emb|CCH14900.1|//endonuclease-reverse transcriptase [Blattella germanica]
MPS vs Others	Mnat_14226	2145	2.98204	0.897181	Up	NA	NA	NA	K16819//angiomotin;K04632//guanine nucleotide-binding protein G(s) subunit alpha;K10385//loricrin	gi|646711507|gb|KDR16643.1|//Cuticle protein 6 [Zootermopsis nevadensis];gi|328699594|ref|XP_001950806.2|//PREDICTED: skin secretory protein xP2-like [Acyrthosiphon pisum]
MPS vs Others	BGI_novel_G002509	266	1.68235	0.822448	Up	NA	NA	NA	NA	gi|602672780|ref|XP_007441891.1|//PREDICTED: putative uncharacterized protein FLJ37770-like isoform X1 [Python bivittatus]
MPS vs Others	BGI_novel_G003190	217	1.91869	0.817175	Up	NA	NA	NA	NA	gi|676778402|gb|KFP05593.1|//hypothetical protein N300_10188, partial [Calypte anna]
MPS vs Others	Mnat_07258	880	2.51512	0.807044	Up	NA	NA	NA	K07604//type I keratin, acidic	gi|506968319|gb|AGM32503.1|//hypothetical protein [Coptotermes formosanus]
MPS vs Others	BGI_novel_G000111	386	1.39987	0.801268	Up	NA	NA	NA	K01408//insulysin [EC:3.4.24.56];K18441//cytohesin;K12852//116 kDa U5 small nuclear ribonucleoprotein component;K11647//SWI/SNF-related matrix-associated actin-dependent regulator of chromatin subfamily A member 2/4 [EC:3.6.4.-]	gi|646721657|gb|KDR22935.1|//hypothetical protein L798_14792, partial [Zootermopsis nevadensis]
MPS vs Others	Mnat_03876	222	1.57381	0.80224	Up	NA	NA	NA	K11433//histone-lysine N-methyltransferase SETMAR [EC:2.1.1.43]	gi|675381624|gb|KFM74526.1|//Histone-lysine N-methyltransferase SETMAR, partial [Stegodyphus mimosarum]
MPS vs Others	Mnat_07782	996	1.94753	0.837597	Up	NA	NA	NA	NA	NA
MPS vs Others	BGI_novel_G001545	243	2.49011	0.819242	Up	NA	NA	NA	NA	gi|646704854|gb|KDR12823.1|//hypothetical protein L798_13242, partial [Zootermopsis nevadensis]
MPS vs Others	Mnat_04412	662	3.01582	0.894538	Up	NA	GO:0005198//structural molecule activity	NA	K05185//gamma-aminobutyric acid receptor subunit epsilon;K13114//pinin	gi|646714048|gb|KDR18153.1|//Larval cuticle protein 2 [Zootermopsis nevadensis]
MPS vs Others	BGI_novel_G003490	391	1.38528	0.815756	Up	NA	NA	NA	K12852//116 kDa U5 small nuclear ribonucleoprotein component	gi|646721657|gb|KDR22935.1|//hypothetical protein L798_14792, partial [Zootermopsis nevadensis]
MPS vs Others	Mnat_03173	249	5.74147	0.905635	Up	NA	NA	NA	NA	NA
MPS vs Others	BGI_novel_G003191	427	2.06915	0.807311	Up	NA	NA	NA	K01408//insulysin [EC:3.4.24.56];K12852//116 kDa U5 small nuclear ribonucleoprotein component;K11647//SWI/SNF-related matrix-associated actin-dependent regulator of chromatin subfamily A member 2/4 [EC:3.6.4.-]	gi|646721657|gb|KDR22935.1|//hypothetical protein L798_14792, partial [Zootermopsis nevadensis]
MPS vs Others	BGI_novel_G001609	319	1.21623	0.801868	Up	NA	NA	NA	K00915//inositol-polyphosphate multikinase [EC:2.7.1.140 2.7.1.151];K01408//insulysin [EC:3.4.24.56];K18441//cytohesin	gi|646699405|gb|KDR10035.1|//hypothetical protein L798_15697 [Zootermopsis nevadensis]
MPS vs Others	Mnat_15349	1058	2.72301	0.804191	Up	NA	GO:0016702//oxidoreductase activity, acting on single donors with incorporation of molecular oxygen, incorporation of two atoms of oxygen;GO:0043169//cation binding;GO:0046872//metal ion binding;GO:0003868//4-hydroxyphenylpyruvate dioxygenase activity;GO:0016846//carbon-sulfur lyase activity	GO:0009072//aromatic amino acid family metabolic process;GO:0006520//cellular amino acid metabolic process;GO:0055114//oxidation-reduction process	K00457//4-hydroxyphenylpyruvate dioxygenase [EC:1.13.11.27]	gi|646702620|gb|KDR11729.1|//4-hydroxyphenylpyruvate dioxygenase [Zootermopsis nevadensis]
MPS vs Others	Mnat_14902	594	2.12812	0.875421	Up	NA	NA	NA	NA	NA
MPS vs Others	BGI_novel_G000749	1708	2.50571	0.860996	Up	NA	NA	NA	K03006//DNA-directed RNA polymerase II subunit RPB1 [EC:2.7.7.6];K17602//YLP motif-containing protein 1;K17286//erythrocyte band 7 integral membrane protein;K15047//heterogeneous nuclear ribonucleoprotein U-like protein 1	gi|91077536|ref|XP_971011.1|//PREDICTED: extensin isoform X1 [Tribolium castaneum]
MPS vs Others	BGI_novel_G002598	1899	2.90335	0.850934	Up	NA	NA	NA	NA	gi|646712671|gb|KDR17359.1|//hypothetical protein L798_08862 [Zootermopsis nevadensis]
MPS vs Others	Mnat_11209	891	1.95449	0.851081	Up	NA	NA	NA	K14306//nuclear pore complex protein Nup62	gi|646704655|gb|KDR12734.1|//hypothetical protein L798_12530, partial [Zootermopsis nevadensis]
MPS vs Others	Mnat_12646	438	1.4819	0.831821	Up	NA	NA	NA	NA	gi|345493131|ref|XP_001600141.2|//PREDICTED: cuticle protein CP14.6 [Nasonia vitripennis]
MPS vs Others	Mnat_17090	375	2.45395	0.849804	Up	NA	NA	NA	K11433//histone-lysine N-methyltransferase SETMAR [EC:2.1.1.43];K09478//short/branched chain acyl-CoA dehydrogenase [EC:1.3.99.12];K17943//pumilio RNA-binding family	gi|307176478|gb|EFN66014.1|//Putative uncharacterized protein FLJ37770 [Camponotus floridanus]
MPS vs Others	BGI_novel_G002216	349	1.37391	0.804305	Up	NA	NA	NA	NA	gi|602672780|ref|XP_007441891.1|//PREDICTED: putative uncharacterized protein FLJ37770-like isoform X1 [Python bivittatus]
MPS vs Others	BGI_novel_G000107	671	4.60819	0.82718	Up	NA	NA	NA	K00108//choline dehydrogenase [EC:1.1.99.1];K01273//membrane dipeptidase [EC:3.4.13.19];K12852//116 kDa U5 small nuclear ribonucleoprotein component;K05330//potassium inwardly-rectifying channel subfamily J, other	gi|294566525|gb|ADF18553.1|//endonuclease-reverse transcriptase [Bombyx mori]
MPS vs Others	BGI_novel_G000837	280	2.2049	0.846897	Up	NA	NA	NA	K12852//116 kDa U5 small nuclear ribonucleoprotein component	gi|646704529|gb|KDR12657.1|//Serine/threonine-protein kinase SMG1, partial [Zootermopsis nevadensis]
MPS vs Others	Mnat_08634	1230	2.08246	0.827565	Up	NA	NA	NA	K14306//nuclear pore complex protein Nup62	gi|646719997|gb|KDR21888.1|//hypothetical protein L798_00390, partial [Zootermopsis nevadensis]
MPS vs Others	BGI_novel_G000201	1274	1.61484	0.842495	Up	NA	NA	NA	K13189//RNA-binding protein 14	gi|646705841|gb|KDR13351.1|//Pro-resilin [Zootermopsis nevadensis]
MPS vs Others	BGI_novel_G002119	356	1.31291	0.804739	Up	NA	NA	NA	NA	gi|602672780|ref|XP_007441891.1|//PREDICTED: putative uncharacterized protein FLJ37770-like isoform X1 [Python bivittatus]
MPS vs Others	Mnat_05785	810	1.36251	0.801569	Up	NA	NA	NA	K01759//lactoylglutathione lyase [EC:4.4.1.5]	gi|646716896|gb|KDR19954.1|//hypothetical protein L798_05232 [Zootermopsis nevadensis]
MPS vs Others	BGI_novel_G000145	221	1.79835	0.847202	Up	NA	NA	NA	K04978//transient receptor potential cation channel subfamily M member 3;K05048//solute carrier family 6 (neurotransmitter transporter, amino acid/orphan) member 15/16/17/18/20;K18441//cytohesin;K15173//transcription termination factor 2 [EC:3.6.4.-]	gi|646722645|gb|KDR23576.1|//hypothetical protein L798_12400 [Zootermopsis nevadensis]
MPS vs Others	BGI_novel_G000057	341	1.47431	0.80929	Up	NA	NA	NA	K01273//membrane dipeptidase [EC:3.4.13.19];K12852//116 kDa U5 small nuclear ribonucleoprotein component;K10408//dynein heavy chain, axonemal;K17935//sorting nexin-29;K04911//potassium voltage-gated channel Eag-related subfamily H member 8	gi|642949720|emb|CCH14900.1|//endonuclease-reverse transcriptase [Blattella germanica]
MPS vs Others	BGI_novel_G003021	2181	7.64772	0.858961	Up	NA	NA	NA	K10385//loricrin	gi|668456041|gb|KFB44250.1|//AGAP009877-PA-like protein [Anopheles sinensis]
MPS vs Others	BGI_novel_G003015	760	2.29913	0.882154	Up	NA	NA	NA	NA	gi|646465866|gb|KDQ65250.1|//Endocuticle structural glycoprotein SgAbd-2 [Zootermopsis nevadensis]
MPS vs Others	BGI_novel_G002088	291	1.53578	0.818666	Up	NA	NA	NA	K00915//inositol-polyphosphate multikinase [EC:2.7.1.140 2.7.1.151];K01408//insulysin [EC:3.4.24.56];K18441//cytohesin;K11647//SWI/SNF-related matrix-associated actin-dependent regulator of chromatin subfamily A member 2/4 [EC:3.6.4.-]	gi|642949720|emb|CCH14900.1|//endonuclease-reverse transcriptase [Blattella germanica]
MPS vs Others	BGI_novel_G000874	580	1.82074	0.836461	Up	NA	NA	NA	K01408//insulysin [EC:3.4.24.56];K18441//cytohesin;K12852//116 kDa U5 small nuclear ribonucleoprotein component;K03164//DNA topoisomerase II [EC:5.99.1.3];K11647//SWI/SNF-related matrix-associated actin-dependent regulator of chromatin subfamily A member 2/4 [EC:3.6.4.-]	gi|642949720|emb|CCH14900.1|//endonuclease-reverse transcriptase [Blattella germanica]
MPS vs Others	BGI_novel_G000372	298	1.85068	0.834298	Up	NA	NA	NA	K18441//cytohesin;K15173//transcription termination factor 2 [EC:3.6.4.-]	gi|646712507|gb|KDR17239.1|//hypothetical protein L798_08804, partial [Zootermopsis nevadensis]
MPS vs Others	BGI_novel_G000312	332	1.4233	0.823255	Up	NA	NA	NA	K01408//insulysin [EC:3.4.24.56];K18441//cytohesin;K12852//116 kDa U5 small nuclear ribonucleoprotein component;K03164//DNA topoisomerase II [EC:5.99.1.3];K11647//SWI/SNF-related matrix-associated actin-dependent regulator of chromatin subfamily A member 2/4 [EC:3.6.4.-]	gi|642949720|emb|CCH14900.1|//endonuclease-reverse transcriptase [Blattella germanica]
MPS vs Others	Mnat_00307	1511	4.45023	0.887204	Up	NA	NA	NA	K14713//solute carrier family 39 (zinc transporter), member 7	gi|646719875|gb|KDR21827.1|//hypothetical protein L798_03525, partial [Zootermopsis nevadensis];gi|646719873|gb|KDR21825.1|//Collagen alpha-5(VI) chain [Zootermopsis nevadensis]
MPS vs Others	Mnat_04409	1760	2.17406	0.841393	Up	NA	NA	NA	K06256//CD44 antigen;K11661//helicase SRCAP [EC:3.6.4.-];K11653//AT-rich interactive domain-containing protein 1;K00901//diacylglycerol kinase (ATP) [EC:2.7.1.107];K06236//collagen, type I/II/III/V/XI/XXIV/XXVII, alpha;K05719//integrin beta 1;K18040//tyrosine-protein phosphatase non-receptor type 23 [EC:3.1.3.48];K06493//integrin beta 3;K06257//syndecan 1;K04520//amyloid beta A4 protein	gi|646714045|gb|KDR18150.1|//hypothetical protein L798_08010 [Zootermopsis nevadensis]
MPS vs Others	Mnat_15839	1156	2.07966	0.829575	Up	NA	NA	NA	NA	gi|108879789|gb|EAT44014.1|//AAEL004588-PA [Aedes aegypti]
MPS vs Others	Mnat_15486	258	1.80922	0.862151	Up	NA	NA	NA	K04608//metabotropic glutamate receptor 6/7/8;K15601//lysine-specific demethylase 3 [EC:1.14.11.-]	gi|170577748|ref|XP_001894123.1|//T-cell receptor beta chain ANA 11 [Brugia malayi]
MPS vs Others	Mnat_06337	645	2.06556	0.812119	Up	NA	NA	NA	NA	NA
MPS vs Others	Mnat_17412	426	7.16469	0.95576	Up	NA	NA	NA	K03006//DNA-directed RNA polymerase II subunit RPB1 [EC:2.7.7.6]	gi|646706923|gb|KDR13910.1|//Cuticle protein 19.8 [Zootermopsis nevadensis]
MPS vs Others	Mnat_15916	210	4.23619	0.895902	Up	NA	NA	NA	NA	NA
MPS vs Others	Mnat_10415	2411	1.9496	0.870651	Up	NA	NA	NA	K00505//tyrosinase [EC:1.14.18.1]	gi|190356645|dbj|BAG48838.1|//hexamerin 1 [Reticulitermes speratus]
MPS vs Others	BGI_novel_G001957	1625	3.31723	0.886976	Up	NA	NA	NA	K12824//transcription elongation regulator 1	gi|646721136|gb|KDR22606.1|//hypothetical protein L798_12736, partial [Zootermopsis nevadensis]
MPS vs Others	BGI_novel_G003119	380	1.81327	0.855408	Up	NA	NA	NA	NA	NA
MPS vs Others	BGI_novel_G002221	344	1.60696	0.812012	Up	NA	NA	NA	K14810//ATP-dependent RNA helicase DDX56/DBP9 [EC:3.6.4.13];K11433//histone-lysine N-methyltransferase SETMAR [EC:2.1.1.43];K09478//short/branched chain acyl-CoA dehydrogenase [EC:1.3.99.12]	gi|383863491|ref|XP_003707214.1|//PREDICTED: histone-lysine N-methyltransferase SETMAR-like [Megachile rotundata]
MPS vs Others	Mnat_01577	207	2.31856	0.881553	Up	NA	NA	NA	NA	NA
MPS vs Others	Mnat_12915	498	2.05057	0.832702	Up	NA	NA	NA	NA	NA
MPS vs Others	Mnat_03464	2614	2.29229	0.810818	Up	NA	NA	NA	K10769//alkylated DNA repair protein alkB homolog 7 [EC:1.14.11.-];K00680;K01183//chitinase [EC:3.2.1.14]	gi|646718946|gb|KDR21234.1|//Nose resistant to fluoxetine protein 6 [Zootermopsis nevadensis]
MPS vs Others	BGI_novel_G000782	453	3.15401	0.809382	Up	NA	NA	NA	K14810//ATP-dependent RNA helicase DDX56/DBP9 [EC:3.6.4.13];K11433//histone-lysine N-methyltransferase SETMAR [EC:2.1.1.43];K01873//valyl-tRNA synthetase [EC:6.1.1.9]	gi|307180535|gb|EFN68500.1|//Histone-lysine N-methyltransferase SETMAR [Camponotus floridanus]
MPS vs Others	BGI_novel_G001509	223	1.68943	0.837027	Up	NA	NA	NA	K01273//membrane dipeptidase [EC:3.4.13.19]	gi|646714944|gb|KDR18730.1|//hypothetical protein L798_07413, partial [Zootermopsis nevadensis]
MPS vs Others	BGI_novel_G002359	280	1.9467	0.807473	Up	NA	NA	NA	NA	gi|646714944|gb|KDR18730.1|//hypothetical protein L798_07413, partial [Zootermopsis nevadensis]
MPS vs Others	BGI_novel_G000808	231	2.90539	0.883799	Up	NA	NA	NA	NA	NA
MPS vs Others	BGI_novel_G001610	353	1.44568	0.804995	Up	NA	NA	NA	K18441//cytohesin;K15173//transcription termination factor 2 [EC:3.6.4.-]	gi|646699405|gb|KDR10035.1|//hypothetical protein L798_15697 [Zootermopsis nevadensis]
MPS vs Others	Mnat_05781	774	2.9443	0.851819	Up	NA	NA	NA	K01759//lactoylglutathione lyase [EC:4.4.1.5]	gi|646716893|gb|KDR19951.1|//hypothetical protein L798_05229 [Zootermopsis nevadensis]
MPS vs Others	BGI_novel_G001762	257	2.2456	0.843572	Up	NA	NA	NA	K12852//116 kDa U5 small nuclear ribonucleoprotein component	gi|646704529|gb|KDR12657.1|//Serine/threonine-protein kinase SMG1, partial [Zootermopsis nevadensis]
MPS vs Others	BGI_novel_G003431	905	2.67865	0.85075	Up	NA	NA	NA	NA	gi|530277721|gb|AGT15837.1|//50MGP [Reticulitermes flavipes]
MPS vs Others	Mnat_03313	459	1.57188	0.806158	Up	NA	NA	NA	K02183//calmodulin	gi|506967995|gb|AGM32341.1|//troponin C-like protein [Coptotermes formosanus]
MPS vs Others	BGI_novel_G003537	302	6.11066	0.826989	Up	NA	NA	NA	NA	NA
MPS vs Others	Mnat_08175	822	1.731	0.809813	Up	NA	NA	NA	NA	gi|646705538|gb|KDR13203.1|//General odorant-binding protein 56d [Zootermopsis nevadensis]
MPS vs Others	Mnat_01755	270	1.58872	0.819726	Up	GO:0044425//membrane part	NA	GO:0022900//electron transport chain	K00412//ubiquinol-cytochrome c reductase cytochrome b subunit	gi|394831402|ref|YP_006503998.1|//cytochrome b (mitochondrion) [Macrotermes subhyalinus]
MPS vs Others	Mnat_16593	411	2.40566	0.80899	Up	NA	NA	NA	NA	gi|646720373|gb|KDR22131.1|//hypothetical protein L798_02095 [Zootermopsis nevadensis]
MPS vs Others	BGI_novel_G000925	205	2.66832	0.858783	Up	NA	NA	NA	NA	gi|646718763|gb|KDR21115.1|//hypothetical protein L798_01121, partial [Zootermopsis nevadensis]
MPS vs Others	BGI_novel_G001496	294	1.27784	0.807679	Up	NA	NA	NA	K11433//histone-lysine N-methyltransferase SETMAR [EC:2.1.1.43];K09478//short/branched chain acyl-CoA dehydrogenase [EC:1.3.99.12];K17943//pumilio RNA-binding family	gi|607368019|gb|EZA62142.1|//hypothetical protein X777_03749 [Cerapachys biroi]
MPS vs Others	BGI_novel_G001633	291	2.42529	0.825074	Up	NA	NA	NA	K12852//116 kDa U5 small nuclear ribonucleoprotein component;K09382//paired box protein 1/9	gi|646706043|gb|KDR13468.1|//hypothetical protein L798_12577 [Zootermopsis nevadensis]
MPS vs Others	Mnat_10335	192	3.25284	0.817796	Up	NA	NA	NA	NA	NA
MPS vs Others	Mnat_04817	165	9.60579	0.805813	Up	NA	NA	NA	NA	NA
MPS vs Others	BGI_novel_G001658	205	1.54316	0.835224	Up	NA	NA	NA	NA	gi|646718763|gb|KDR21115.1|//hypothetical protein L798_01121, partial [Zootermopsis nevadensis]
MPS vs Others	Mnat_07535	345	2.24005	0.803045	Up	NA	NA	NA	K08187//MFS transporter, MCP family, solute carrier family 16 (monocarboxylic acid transporters), member 10	gi|675377997|gb|KFM70899.1|//hypothetical protein X975_03732, partial [Stegodyphus mimosarum]
MPS vs Others	Mnat_05401	327	1.96112	0.85734	Up	NA	NA	NA	NA	NA
MPS vs Others	BGI_novel_G000422	202	1.46902	0.826851	Up	NA	NA	NA	NA	gi|642949720|emb|CCH14900.1|//endonuclease-reverse transcriptase [Blattella germanica]
MPS vs Others	Mnat_09071	300	1.84591	0.840585	Up	NA	NA	NA	NA	NA
MPS vs Others	Mnat_00679	279	2.13615	0.855304	Up	NA	NA	NA	NA	gi|675375821|gb|KFM68723.1|//hypothetical protein X975_22444, partial [Stegodyphus mimosarum]
MPS vs Others	BGI_novel_G003726	392	1.57332	0.802442	Up	NA	NA	NA	K12852//116 kDa U5 small nuclear ribonucleoprotein component	gi|646724213|gb|KDR24543.1|//hypothetical protein L798_13237 [Zootermopsis nevadensis]
MPS vs Others	Mnat_05931	4343	1.76504	0.808075	Up	NA	NA	NA	NA	gi|357613633|gb|EHJ68629.1|//hypothetical protein KGM_04789 [Danaus plexippus]
MPS vs Others	Mnat_05772	1035	1.45386	0.815001	Up	NA	NA	NA	NA	gi|646716886|gb|KDR19944.1|//hypothetical protein L798_05222, partial [Zootermopsis nevadensis]
MPS vs Others	Mnat_18019	2856	1.47433	0.821231	Up	NA	NA	NA	K02184//formin 2	gi|646705842|gb|KDR13352.1|//hypothetical protein L798_12612, partial [Zootermopsis nevadensis]
MPS vs Others	BGI_novel_G001737	215	1.73358	0.839193	Up	NA	NA	NA	K12852//116 kDa U5 small nuclear ribonucleoprotein component	gi|662216005|ref|XP_008481915.1|//PREDICTED: uncharacterized protein LOC103518618 [Diaphorina citri]
MPS vs Others	BGI_novel_G002743	215	1.36245	0.818127	Up	NA	NA	NA	NA	gi|642949720|emb|CCH14900.1|//endonuclease-reverse transcriptase [Blattella germanica]
MPS vs Others	BGI_novel_G000816	406	2.62561	0.860157	Up	NA	NA	NA	NA	gi|642949720|emb|CCH14900.1|//endonuclease-reverse transcriptase [Blattella germanica]
MPS vs Others	BGI_novel_G002675	208	1.47364	0.813827	Up	NA	NA	NA	NA	gi|642949720|emb|CCH14900.1|//endonuclease-reverse transcriptase [Blattella germanica]
MPS vs Others	Mnat_17644	216	12.093	0.950732	Up	NA	NA	NA	K03006//DNA-directed RNA polymerase II subunit RPB1 [EC:2.7.7.6]	gi|646706923|gb|KDR13910.1|//Cuticle protein 19.8 [Zootermopsis nevadensis]
MPS vs Others	BGI_novel_G000273	258	1.57723	0.805264	Up	NA	NA	NA	NA	gi|642949720|emb|CCH14900.1|//endonuclease-reverse transcriptase [Blattella germanica]
MPS vs Others	BGI_novel_G000202	1384	1.51606	0.818009	Up	NA	NA	NA	K03006//DNA-directed RNA polymerase II subunit RPB1 [EC:2.7.7.6]	gi|646705843|gb|KDR13353.1|//Pro-resilin [Zootermopsis nevadensis]
MPS vs Others	Mnat_09726	1155	2.16841	0.857213	Up	NA	NA	NA	K18033//receptor-type tyrosine-protein phosphatase epsilon [EC:3.1.3.48]	gi|156353474|ref|XP_001623089.1|//predicted protein [Nematostella vectensis]
MPS vs Others	Mnat_14227	1273	3.28368	0.859478	Up	NA	NA	NA	NA	gi|646711507|gb|KDR16643.1|//Cuticle protein 6 [Zootermopsis nevadensis]
MPS vs Others	Mnat_14793	1155	1.82405	0.815444	Up	NA	NA	NA	NA	NA
MPS vs Others	Mnat_06175	771	1.5276	0.804536	Up	NA	NA	NA	K03006//DNA-directed RNA polymerase II subunit RPB1 [EC:2.7.7.6]	gi|646706204|gb|KDR13557.1|//Cuticle protein 8 [Zootermopsis nevadensis]
MPS vs Others	BGI_novel_G001375	326	2.08966	0.840207	Up	NA	NA	NA	K01273//membrane dipeptidase [EC:3.4.13.19]	gi|646704853|gb|KDR12822.1|//hypothetical protein L798_13241, partial [Zootermopsis nevadensis]
MPS vs Others	BGI_novel_G002358	241	1.8474	0.821093	Up	NA	NA	NA	NA	gi|646717599|gb|KDR20390.1|//hypothetical protein L798_04924, partial [Zootermopsis nevadensis]
MPS vs Others	Mnat_05783	882	2.69977	0.824696	Up	NA	NA	NA	K01759//lactoylglutathione lyase [EC:4.4.1.5]	gi|646716895|gb|KDR19953.1|//hypothetical protein L798_05231, partial [Zootermopsis nevadensis]
MPS vs Others	BGI_novel_G002751	1455	2.13154	0.825894	Up	NA	GO:0016491//oxidoreductase activity	GO:0044710//single-organism metabolic process	K00507//stearoyl-CoA desaturase (delta-9 desaturase) [EC:1.14.19.1]	gi|646698764|gb|KDR09768.1|//hypothetical protein L798_00260, partial [Zootermopsis nevadensis]
MPS vs Others	Mnat_16888	399	2.11003	0.866849	Up	NA	NA	NA	NA	NA
MPS vs Others	Mnat_06944	475	2.01421	0.814757	Up	NA	NA	NA	NA	gi|506968221|gb|AGM32454.1|//venom protein R-like protein [Coptotermes formosanus];gi|506968127|gb|AGM32407.1|//venom protein R-like protein [Coptotermes formosanus]
MPS vs Others	BGI_novel_G003694	213	1.83972	0.800673	Up	NA	NA	NA	NA	NA
MPS vs Others	Mnat_12115	270	1.57404	0.800209	Up	NA	NA	NA	K17231//iodotyrosine deiodinase [EC:1.21.1.1];K11433//histone-lysine N-methyltransferase SETMAR [EC:2.1.1.43]	gi|283765096|gb|ADB28039.1|//transposase [Agrilus planipennis]
MPS vs Others	BGI_novel_G001349	207	1.52817	0.821248	Up	NA	NA	NA	NA	gi|642949720|emb|CCH14900.1|//endonuclease-reverse transcriptase [Blattella germanica]
MPS vs Others	Mnat_01886	327	2.14997	0.879596	Up	NA	NA	NA	NA	NA
MPS vs Others	Mnat_15121	1955	2.79728	0.818151	Up	NA	NA	NA	K05748//WAS protein family, member 2	gi|340719756|ref|XP_003398313.1|//PREDICTED: hypothetical protein LOC100651168 [Bombus terrestris]
MPS vs Others	Mnat_07631	159	2.55537	0.863055	Up	NA	NA	NA	NA	NA
MPS vs Others	BGI_novel_G001299	295	11.1024	0.915174	Up	NA	NA	NA	NA	gi|646704854|gb|KDR12823.1|//hypothetical protein L798_13242, partial [Zootermopsis nevadensis]
MPS vs Others	Mnat_00309	1199	3.1806	0.898994	Up	NA	NA	NA	K10385//loricrin;K14713//solute carrier family 39 (zinc transporter), member 7;K07604//type I keratin, acidic	gi|646719873|gb|KDR21825.1|//Collagen alpha-5(VI) chain [Zootermopsis nevadensis];gi|444727028|gb|ELW67537.1|//Cell surface glycoprotein 1 [Tupaia chinensis];gi|646697480|gb|KDR09173.1|//hypothetical protein L798_01208 [Zootermopsis nevadensis]
MPS vs Others	Mnat_14892	1836	1.74841	0.833108	Up	NA	NA	NA	K14306//nuclear pore complex protein Nup62	gi|307177288|gb|EFN66466.1|//hypothetical protein EAG_12615 [Camponotus floridanus]
MPS vs Others	BGI_novel_G003051	254	4.48298	0.837178	Up	NA	NA	NA	NA	gi|646724213|gb|KDR24543.1|//hypothetical protein L798_13237 [Zootermopsis nevadensis]
MPS vs Others	BGI_novel_G002121	355	2.55385	0.823053	Up	NA	NA	NA	K11433//histone-lysine N-methyltransferase SETMAR [EC:2.1.1.43];K09478//short/branched chain acyl-CoA dehydrogenase [EC:1.3.99.12];K17943//pumilio RNA-binding family	gi|194877522|ref|XP_001973894.1|//GG21394 [Drosophila erecta]
MPS vs Others	BGI_novel_G001657	375	1.79112	0.854042	Up	NA	NA	NA	K12852//116 kDa U5 small nuclear ribonucleoprotein component;K05330//potassium inwardly-rectifying channel subfamily J, other;K05677//ATP-binding cassette, subfamily D (ALD), member 3;K09382//paired box protein 1/9	gi|642949720|emb|CCH14900.1|//endonuclease-reverse transcriptase [Blattella germanica]
MPS vs Others	BGI_novel_G003538	764	3.97134	0.846871	Up	NA	NA	NA	K16889//cation channel sperm-associated protein 1;K07604//type I keratin, acidic	gi|646711503|gb|KDR16639.1|//hypothetical protein L798_09499 [Zootermopsis nevadensis]
MPS vs Others	BGI_novel_G001221	374	1.8276	0.815486	Up	NA	NA	NA	NA	gi|642949720|emb|CCH14900.1|//endonuclease-reverse transcriptase [Blattella germanica]
MPS vs Others	BGI_novel_G001384	256	2.23454	0.870707	Up	NA	NA	NA	NA	gi|602672780|ref|XP_007441891.1|//PREDICTED: putative uncharacterized protein FLJ37770-like isoform X1 [Python bivittatus]
MPS vs Others	BGI_novel_G000576	467	1.73504	0.832112	Up	NA	NA	NA	K01408//insulysin [EC:3.4.24.56];K12852//116 kDa U5 small nuclear ribonucleoprotein component;K11647//SWI/SNF-related matrix-associated actin-dependent regulator of chromatin subfamily A member 2/4 [EC:3.6.4.-]	gi|646721657|gb|KDR22935.1|//hypothetical protein L798_14792, partial [Zootermopsis nevadensis]
MPS vs Others	BGI_novel_G000333	215	1.31717	0.809521	Up	NA	NA	NA	K18441//cytohesin	gi|646721530|gb|KDR22837.1|//Putative uncharacterized transposon-derived protein F52C9.6, partial [Zootermopsis nevadensis]
MPS vs Others	BGI_novel_G003255	215	4.29801	0.823938	Up	NA	NA	NA	NA	gi|646707444|gb|KDR14206.1|//hypothetical protein L798_12007 [Zootermopsis nevadensis]
MPS vs Others	BGI_novel_G001546	297	1.96248	0.851093	Up	NA	NA	NA	K12852//116 kDa U5 small nuclear ribonucleoprotein component	gi|646724213|gb|KDR24543.1|//hypothetical protein L798_13237 [Zootermopsis nevadensis]
MPS vs Others	Mnat_13012	183	1.63256	0.841014	Up	NA	NA	NA	NA	gi|646704387|gb|KDR12590.1|//Ubiquitin-associated domain-containing protein 2 [Zootermopsis nevadensis]
MPS vs Others	BGI_novel_G002350	505	1.48839	0.803743	Up	NA	NA	NA	K11433//histone-lysine N-methyltransferase SETMAR [EC:2.1.1.43]	gi|307189293|gb|EFN73730.1|//Histone-lysine N-methyltransferase SETMAR [Camponotus floridanus]
MPS vs Others	Mnat_14020	138	2.09858	0.848033	Up	NA	NA	NA	NA	gi|322801286|gb|EFZ21973.1|//hypothetical protein SINV_08163 [Solenopsis invicta]
MPS vs Others	BGI_novel_G001040	329	1.26751	0.800857	Up	NA	NA	NA	K01408//insulysin [EC:3.4.24.56];K00915//inositol-polyphosphate multikinase [EC:2.7.1.140 2.7.1.151];K18441//cytohesin	gi|646699405|gb|KDR10035.1|//hypothetical protein L798_15697 [Zootermopsis nevadensis]
MPS vs Others	Mnat_14228	357	3.248	0.883906	Up	NA	NA	NA	NA	gi|646711505|gb|KDR16641.1|//Cuticle protein 2 [Zootermopsis nevadensis]
MPS vs Others	BGI_novel_G002965	528	2.84944	0.804238	Up	NA	NA	NA	K10401//kinesin family member 18/19;K02330//DNA polymerase beta [EC:2.7.7.7 4.2.99.-]	gi|506968173|gb|AGM32430.1|//SCP-like extracellular domain containing protein 2 [Coptotermes formosanus]
MPS vs Others	Mnat_15623	1429	1.3841	0.808468	Up	NA	NA	NA	NA	gi|646714146|gb|KDR18239.1|//Prohormone-2 [Zootermopsis nevadensis]
MPS vs Others	BGI_novel_G002623	3357	1.45653	0.818456	Up	NA	NA	NA	K17495//CUB and sushi domain-containing protein;K17452//zinc finger protein AEBP2;K19503//anoctamin-9	gi|646720294|gb|KDR22080.1|//hypothetical protein L798_02578 [Zootermopsis nevadensis]
MPS vs Others	Mnat_15841	636	5.41527	0.922931	Up	NA	NA	NA	NA	gi|506968677|gb|AGM32682.1|//hypothetical protein [Coptotermes formosanus]
MPS vs Others	Mnat_13360	1268	-1.60671	0.848411	Down	NA	NA	NA	K12567//titin [EC:2.7.11.1];K02633//period circadian protein	gi|646701830|gb|KDR11359.1|//hypothetical protein L798_14862, partial [Zootermopsis nevadensis];gi|646718621|gb|KDR21033.1|//hypothetical protein L798_04546 [Zootermopsis nevadensis]
MPS vs Others	Mnat_12674	3330	-1.25799	0.803745	Down	NA	GO:0042302//structural constituent of cuticle	NA	K06664//peroxin-2;K03006//DNA-directed RNA polymerase II subunit RPB1 [EC:2.7.7.6];K09230//SCAN domain-containing zinc finger protein	gi|158286709|ref|XP_001688118.1|//AGAP006868-PA [Anopheles gambiae str. PEST];gi|646722715|gb|KDR23622.1|//Osteopetrosis-associated transmembrane protein 1 [Zootermopsis nevadensis];gi|646722713|gb|KDR23620.1|//Peroxisome assembly factor 1 [Zootermopsis nevadensis];gi|242025056|ref|XP_002432942.1|//structural constituent of cuticle, putative [Pediculus humanus corporis]
MPS vs Others	BGI_novel_G000379	1446	-1.7237	0.853186	Down	NA	NA	NA	K01759//lactoylglutathione lyase [EC:4.4.1.5]	gi|646707408|gb|KDR14185.1|//hypothetical protein L798_11593 [Zootermopsis nevadensis]
MPS vs Others	Mnat_15231	2109	-2.18222	0.848704	Down	NA	GO:0020037//heme binding;GO:0046872//metal ion binding;GO:0004096//catalase activity	GO:0006979//response to oxidative stress;GO:0042744//hydrogen peroxide catabolic process;GO:0055114//oxidation-reduction process	K03781//catalase [EC:1.11.1.6]	gi|646694394|gb|KDR07975.1|//Catalase [Zootermopsis nevadensis]
MPS vs Others	Mnat_12768	1584	-1.9645	0.849238	Down	NA	NA	NA	K11426//SET and MYND domain-containing protein;K11848//ubiquitin carboxyl-terminal hydrolase 20/33 [EC:3.4.19.12]	gi|646719573|gb|KDR21630.1|//Protein msta, isoform A [Zootermopsis nevadensis]
MPS vs Others	Mnat_11904	456	-1.72148	0.85658	Down	NA	GO:0046872//metal ion binding;GO:0016628//oxidoreductase activity, acting on the CH-CH group of donors, NAD or NADP as acceptor	GO:0008152//metabolic process	K02183//calmodulin	gi|506968125|gb|AGM32406.1|//troponin C [Coptotermes formosanus]
MPS vs Others	Mnat_01890	1726	-1.54763	0.840033	Down	NA	NA	NA	NA	gi|646724181|gb|KDR24516.1|//hypothetical protein L798_00135 [Zootermopsis nevadensis]
MPS vs Others	Mnat_08769	3060	-1.68102	0.851951	Down	GO:0005615//extracellular space	GO:0046872//metal ion binding	GO:0055072//iron ion homeostasis;GO:0006811//ion transport	K06569//melanoma-associated antigen p97	gi|22597202|gb|AAN03488.1|//transferrin [Mastotermes darwiniensis]
MPS vs Others	Mnat_13932	384	-1.33728	0.80214	Down	NA	NA	NA	K06816//golgi apparatus protein 1;K02599//Notch;K06051//delta;K16681//protein crumbs	gi|646716744|gb|KDR19870.1|//Lactadherin [Zootermopsis nevadensis]
MPS vs Others	Mnat_04930	2589	-1.41897	0.803298	Down	NA	NA	NA	K11426//SET and MYND domain-containing protein	gi|646701976|gb|KDR11443.1|//SET and MYND domain-containing protein 4 [Zootermopsis nevadensis]
MPS vs Others	BGI_novel_G002408	1316	-1.49728	0.837708	Down	NA	NA	NA	K03006//DNA-directed RNA polymerase II subunit RPB1 [EC:2.7.7.6]	gi|646718321|gb|KDR20838.1|//Adult-specific cuticular protein ACP-20 [Zootermopsis nevadensis]
MPS vs Others	Mnat_07860	666	-1.83279	0.864261	Down	NA	NA	NA	NA	NA
MPS vs Others	BGI_novel_G002415	1520	-2.11312	0.878434	Down	NA	NA	NA	K03006//DNA-directed RNA polymerase II subunit RPB1 [EC:2.7.7.6]	gi|646718321|gb|KDR20838.1|//Adult-specific cuticular protein ACP-20 [Zootermopsis nevadensis]
MPS vs Others	Mnat_10669	721	-2.0102	0.873751	Down	NA	NA	NA	K03006//DNA-directed RNA polymerase II subunit RPB1 [EC:2.7.7.6]	gi|646718322|gb|KDR20839.1|//Adult-specific cuticular protein ACP-20 [Zootermopsis nevadensis];gi|646718321|gb|KDR20838.1|//Adult-specific cuticular protein ACP-20 [Zootermopsis nevadensis]
MPS vs Others	BGI_novel_G002728	2122	-1.65955	0.83337	Down	NA	NA	NA	K12567//titin [EC:2.7.11.1]	gi|646700830|gb|KDR10805.1|//hypothetical protein L798_14898 [Zootermopsis nevadensis]
MPS vs Others	Mnat_07861	723	-1.58678	0.846711	Down	NA	NA	NA	NA	gi|646697481|gb|KDR09174.1|//hypothetical protein L798_01209 [Zootermopsis nevadensis]
MPS vs Others	BGI_novel_G003019	2146	-1.44817	0.803976	Down	NA	NA	NA	K10385//loricrin	gi|668456041|gb|KFB44250.1|//AGAP009877-PA-like protein [Anopheles sinensis]
MPS vs Others	BGI_novel_G003316	220	-1.61883	0.843229	Down	NA	NA	NA	NA	NA
MPS vs Others	Mnat_03659	2153	-2.12679	0.865789	Down	NA	NA	NA	NA	gi|646723776|gb|KDR24270.1|//Protein yellow [Zootermopsis nevadensis]
MPS vs Others	BGI_novel_G002417	255	-2.75838	0.895156	Down	NA	NA	NA	K03006//DNA-directed RNA polymerase II subunit RPB1 [EC:2.7.7.6]	gi|646718322|gb|KDR20839.1|//Adult-specific cuticular protein ACP-20 [Zootermopsis nevadensis]
MPS vs Others	Mnat_00308	1322	-1.67091	0.852896	Down	NA	NA	NA	K07604//type I keratin, acidic	gi|646719875|gb|KDR21827.1|//hypothetical protein L798_03525, partial [Zootermopsis nevadensis]
MPS vs Others	Mnat_18048	354	-1.44935	0.829769	Down	NA	NA	NA	K04257//olfactory receptor	gi|307174634|gb|EFN65036.1|//Uncharacterized protein ART2 [Camponotus floridanus]
MPS vs Others	Mnat_17849	1265	-1.46136	0.832571	Down	NA	NA	NA	K00774//poly [ADP-ribose] polymerase 16 [EC:2.4.2.30]	gi|284518361|gb|ADB92492.1|//major allergen Cr-PII [Periplaneta americana];gi|646695849|gb|KDR08524.1|//Protein G12 [Zootermopsis nevadensis]
MPS vs Others	BGI_novel_G003217	411	-1.53113	0.832664	Down	NA	NA	NA	K15127//transcriptional adapter 2-beta	gi|387158147|gb|AFJ54027.1|//chemosensory protein [Bemisia tabaci]
MPS vs Others	Mnat_04900	3576	-1.57145	0.804641	Down	NA	NA	NA	K05619//transglutaminase 1 [EC:2.3.2.13]	gi|646721291|gb|KDR22723.1|//Hemocyte protein-glutamine gamma-glutamyltransferase [Zootermopsis nevadensis]
MPS vs Others	BGI_novel_G003296	1924	-1.61066	0.816348	Down	NA	NA	NA	K10408//dynein heavy chain, axonemal;K13208//ELAV like protein 2/3/4	gi|646716510|gb|KDR19748.1|//BAT2 domain-containing protein 1 [Zootermopsis nevadensis]
MPS vs Others	BGI_novel_G000575	264	-1.93	0.857835	Down	NA	NA	NA	NA	gi|602672780|ref|XP_007441891.1|//PREDICTED: putative uncharacterized protein FLJ37770-like isoform X1 [Python bivittatus]
MPS vs Others	BGI_novel_G002411	586	-1.23497	0.804879	Down	NA	NA	NA	K03006//DNA-directed RNA polymerase II subunit RPB1 [EC:2.7.7.6]	gi|646718322|gb|KDR20839.1|//Adult-specific cuticular protein ACP-20 [Zootermopsis nevadensis]
MPS vs Others	BGI_novel_G002314	2199	-1.83488	0.835392	Down	NA	NA	NA	NA	gi|646717057|gb|KDR20051.1|//hypothetical protein L798_05444 [Zootermopsis nevadensis]
MPS vs Others	BGI_novel_G001611	1396	-1.70348	0.855139	Down	NA	NA	NA	K07604//type I keratin, acidic	gi|642914380|ref|XP_008201654.1|//PREDICTED: keratin, type I cytoskeletal 9-like [Tribolium castaneum]
MPS vs Others	BGI_novel_G003097	4407	-1.65002	0.850514	Down	NA	NA	NA	K03006//DNA-directed RNA polymerase II subunit RPB1 [EC:2.7.7.6]	gi|646717956|gb|KDR20611.1|//hypothetical protein L798_04372 [Zootermopsis nevadensis]
MPS vs Others	Mnat_10671	1198	-1.53421	0.839455	Down	NA	NA	NA	K03006//DNA-directed RNA polymerase II subunit RPB1 [EC:2.7.7.6]	gi|646718328|gb|KDR20845.1|//Adult-specific cuticular protein ACP-20 [Zootermopsis nevadensis];gi|478263115|gb|ENN81508.1|//hypothetical protein YQE_02037, partial [Dendroctonus ponderosae];gi|646718322|gb|KDR20839.1|//Adult-specific cuticular protein ACP-20 [Zootermopsis nevadensis]
MPS vs Others	Mnat_18052	354	-1.44935	0.829769	Down	NA	NA	NA	K04257//olfactory receptor	gi|307174634|gb|EFN65036.1|//Uncharacterized protein ART2 [Camponotus floridanus]
MPS vs Others	BGI_novel_G000564	212	-2.93172	0.84602	Down	NA	NA	NA	NA	NA
MPS vs Others	BGI_novel_G002727	2134	-1.67433	0.848412	Down	NA	NA	NA	K12567//titin [EC:2.7.11.1]	gi|646700830|gb|KDR10805.1|//hypothetical protein L798_14898 [Zootermopsis nevadensis]
MPS vs Others	Mnat_07862	801	-2.10063	0.878221	Down	NA	NA	NA	NA	gi|646719873|gb|KDR21825.1|//Collagen alpha-5(VI) chain [Zootermopsis nevadensis]
MPS vs Others	BGI_novel_G001877	1295	-2.21401	0.882034	Down	NA	NA	NA	NA	gi|642932967|ref|XP_008197209.1|//PREDICTED: uncharacterized protein LOC103314087 [Tribolium castaneum]
MPS vs Others	Mnat_08835	561	-2.08858	0.809323	Down	NA	NA	NA	NA	gi|646710396|gb|KDR15915.1|//hypothetical protein L798_09842 [Zootermopsis nevadensis]
MPS vs Others	BGI_novel_G002723	1339	-2.39208	0.885787	Down	NA	NA	NA	NA	gi|646700838|gb|KDR10813.1|//hypothetical protein L798_14906 [Zootermopsis nevadensis]
MPS vs Others	Mnat_12717	521	-2.1032	0.878319	Down	NA	NA	NA	K18406//tudor domain-containing protein 2	gi|646714125|gb|KDR18218.1|//hypothetical protein L798_06969, partial [Zootermopsis nevadensis]
MPS vs Others	Mnat_01450	1644	-1.6852	0.802766	Down	NA	GO:0004497//monooxygenase activity;GO:0016491//oxidoreductase activity	NA	K06786//junctional adhesion molecule 4;K05631//atrophin-1 interacting protein 3 (BAI1-associated protein 1);K00485//dimethylaniline monooxygenase (N-oxide forming) [EC:1.14.13.8];K06787//endothelial cell adhesion molecule	gi|646708721|gb|KDR14908.1|//Flavin-containing monooxygenase FMO GS-OX3 [Zootermopsis nevadensis]
MPS vs Others	BGI_novel_G003098	3667	-1.57645	0.831062	Down	NA	NA	NA	K03006//DNA-directed RNA polymerase II subunit RPB1 [EC:2.7.7.6]	gi|646717956|gb|KDR20611.1|//hypothetical protein L798_04372 [Zootermopsis nevadensis]
mps vs Others	Mnat_03056	672	2.54099	0.831209	Up	NA	NA	NA	K00804//geranylgeranyl diphosphate synthase, type III [EC:2.5.1.1 2.5.1.10 2.5.1.29]	gi|646703096|gb|KDR11942.1|//Geranylgeranyl pyrophosphate synthetase [Zootermopsis nevadensis]
mps vs Others	BGI_novel_G002598	1899	1.84231	0.801073	Up	NA	NA	NA	NA	gi|646712671|gb|KDR17359.1|//hypothetical protein L798_08862 [Zootermopsis nevadensis]
mps vs Others	BGI_novel_G000151	801	1.48784	0.812888	Up	NA	NA	NA	K10385//loricrin	gi|557774818|ref|XP_005187056.1|//PREDICTED: cuticle protein 16.5, isoform B-like [Musca domestica]
mps vs Others	Mnat_12646	438	2.20088	0.868785	Up	NA	NA	NA	NA	gi|345493131|ref|XP_001600141.2|//PREDICTED: cuticle protein CP14.6 [Nasonia vitripennis]
mps vs Others	Mnat_17090	375	1.829	0.809939	Up	NA	NA	NA	K11433//histone-lysine N-methyltransferase SETMAR [EC:2.1.1.43];K09478//short/branched chain acyl-CoA dehydrogenase [EC:1.3.99.12];K17943//pumilio RNA-binding family	gi|307176478|gb|EFN66014.1|//Putative uncharacterized protein FLJ37770 [Camponotus floridanus]
mps vs Others	BGI_novel_G000201	1274	1.53017	0.819509	Up	NA	NA	NA	K13189//RNA-binding protein 14	gi|646705841|gb|KDR13351.1|//Pro-resilin [Zootermopsis nevadensis]
mps vs Others	Mnat_00307	1511	5.14674	0.892901	Up	NA	NA	NA	K14713//solute carrier family 39 (zinc transporter), member 7	gi|646719875|gb|KDR21827.1|//hypothetical protein L798_03525, partial [Zootermopsis nevadensis];gi|646719873|gb|KDR21825.1|//Collagen alpha-5(VI) chain [Zootermopsis nevadensis]
mps vs Others	Mnat_17412	426	7.95041	0.969756	Up	NA	NA	NA	K03006//DNA-directed RNA polymerase II subunit RPB1 [EC:2.7.7.6]	gi|646706923|gb|KDR13910.1|//Cuticle protein 19.8 [Zootermopsis nevadensis]
mps vs Others	Mnat_10415	2411	1.48944	0.820797	Up	NA	NA	NA	K00505//tyrosinase [EC:1.14.18.1]	gi|190356645|dbj|BAG48838.1|//hexamerin 1 [Reticulitermes speratus]
mps vs Others	BGI_novel_G001957	1625	4.76824	0.896974	Up	NA	NA	NA	K12824//transcription elongation regulator 1	gi|646721136|gb|KDR22606.1|//hypothetical protein L798_12736, partial [Zootermopsis nevadensis]
mps vs Others	BGI_novel_G000782	453	3.07364	0.800592	Up	NA	NA	NA	K14810//ATP-dependent RNA helicase DDX56/DBP9 [EC:3.6.4.13];K11433//histone-lysine N-methyltransferase SETMAR [EC:2.1.1.43];K01873//valyl-tRNA synthetase [EC:6.1.1.9]	gi|307180535|gb|EFN68500.1|//Histone-lysine N-methyltransferase SETMAR [Camponotus floridanus]
mps vs Others	Mnat_12676	1890	1.68593	0.838538	Up	NA	NA	NA	K03006//DNA-directed RNA polymerase II subunit RPB1 [EC:2.7.7.6];K14713//solute carrier family 39 (zinc transporter), member 7;K12567//titin [EC:2.7.11.1]	gi|383848912|ref|XP_003700091.1|//PREDICTED: cuticle protein 8-like [Megachile rotundata];gi|289684225|ref|NP_001166261.1|//cuticular protein RR-2 family member 45 precursor [Nasonia vitripennis]
mps vs Others	Mnat_18019	2856	1.49994	0.80831	Up	NA	NA	NA	K02184//formin 2	gi|646705842|gb|KDR13352.1|//hypothetical protein L798_12612, partial [Zootermopsis nevadensis]
mps vs Others	Mnat_17644	216	12.093	0.948258	Up	NA	NA	NA	K03006//DNA-directed RNA polymerase II subunit RPB1 [EC:2.7.7.6]	gi|646706923|gb|KDR13910.1|//Cuticle protein 19.8 [Zootermopsis nevadensis]
mps vs Others	Mnat_06944	475	2.00192	0.803274	Up	NA	NA	NA	NA	gi|506968221|gb|AGM32454.1|//venom protein R-like protein [Coptotermes formosanus];gi|506968127|gb|AGM32407.1|//venom protein R-like protein [Coptotermes formosanus]
mps vs Others	Mnat_00309	1199	3.25287	0.894781	Up	NA	NA	NA	K10385//loricrin;K14713//solute carrier family 39 (zinc transporter), member 7;K07604//type I keratin, acidic	gi|646719873|gb|KDR21825.1|//Collagen alpha-5(VI) chain [Zootermopsis nevadensis];gi|444727028|gb|ELW67537.1|//Cell surface glycoprotein 1 [Tupaia chinensis];gi|646697480|gb|KDR09173.1|//hypothetical protein L798_01208 [Zootermopsis nevadensis]
mps vs Others	BGI_novel_G002416	960	2.42117	0.801082	Up	NA	NA	NA	K03006//DNA-directed RNA polymerase II subunit RPB1 [EC:2.7.7.6]	gi|646718322|gb|KDR20839.1|//Adult-specific cuticular protein ACP-20 [Zootermopsis nevadensis]
mps vs Others	Mnat_11904	456	-1.60819	0.833474	Down	NA	GO:0046872//metal ion binding;GO:0016628//oxidoreductase activity, acting on the CH-CH group of donors, NAD or NADP as acceptor	GO:0008152//metabolic process	K02183//calmodulin	gi|506968125|gb|AGM32406.1|//troponin C [Coptotermes formosanus]
mps vs Others	BGI_novel_G003196	2647	-2.83981	0.88701	Down	NA	NA	NA	K10955//intestinal mucin-2;K04650//nuclear receptor co-repressor 1;K15179//negative elongation factor A	gi|646712868|gb|KDR17437.1|//hypothetical protein L798_08565 [Zootermopsis nevadensis]
mps vs Others	BGI_novel_G003197	2546	-1.70993	0.837397	Down	NA	NA	NA	K10955//intestinal mucin-2;K04650//nuclear receptor co-repressor 1;K15179//negative elongation factor A	gi|646712868|gb|KDR17437.1|//hypothetical protein L798_08565 [Zootermopsis nevadensis]
mps vs Others	Mnat_12667	502	-1.65269	0.833362	Down	NA	GO:0005198//structural molecule activity	NA	K03006//DNA-directed RNA polymerase II subunit RPB1 [EC:2.7.7.6]	gi|270007263|gb|EFA03711.1|//hypothetical protein TcasGA2_TC013816 [Tribolium castaneum];gi|646708035|gb|KDR14523.1|//Cuticle protein 19 [Zootermopsis nevadensis]
mps vs Others	Mnat_08510	890	-1.56669	0.828113	Down	GO:0043292//contractile fiber	NA	GO:0030239//myofibril assembly	NA	gi|646718687|gb|KDR21073.1|//Flightin [Zootermopsis nevadensis]
mps vs Others	BGI_novel_G003051	254	-1.87746	0.805667	Down	NA	NA	NA	NA	gi|646724213|gb|KDR24543.1|//hypothetical protein L798_13237 [Zootermopsis nevadensis]
mps vs Others	BGI_novel_G003194	3085	-1.84077	0.846204	Down	NA	NA	NA	NA	gi|646712868|gb|KDR17437.1|//hypothetical protein L798_08565 [Zootermopsis nevadensis]
MPS vs mps	Mnat_12061	1621	2.46167	0.832414	Up	GO:0016020//membrane;GO:0005634//nucleus;GO:0005829//cytosol;GO:0005737//cytoplasm	GO:0008430//selenium binding;GO:0005488//binding	GO:0006810//transport;GO:0015031//protein transport	K17285//selenium-binding protein 1	gi|537264897|gb|ERE90756.1|//selenium-binding protein 1 [Cricetulus griseus];gi|646697167|gb|KDR09028.1|//Selenium-binding protein 1-A [Zootermopsis nevadensis]
MPS vs mps	BGI_novel_G002813	232	1.18865	0.821321	Up	NA	NA	NA	NA	gi|646718763|gb|KDR21115.1|//hypothetical protein L798_01121, partial [Zootermopsis nevadensis]
MPS vs mps	BGI_novel_G003206	246	1.35487	0.819292	Up	NA	NA	NA	K18441//cytohesin;K15173//transcription termination factor 2 [EC:3.6.4.-]	gi|646722645|gb|KDR23576.1|//hypothetical protein L798_12400 [Zootermopsis nevadensis]
MPS vs mps	BGI_novel_G001072	222	1.08176	0.805791	Up	NA	NA	NA	K18441//cytohesin;K15173//transcription termination factor 2 [EC:3.6.4.-]	gi|646723595|gb|KDR24142.1|//hypothetical protein L798_08970 [Zootermopsis nevadensis]
MPS vs mps	Mnat_09599	1581	1.95424	0.812352	Up	NA	NA	NA	NA	gi|646712516|gb|KDR17248.1|//hypothetical protein L798_08813 [Zootermopsis nevadensis]
MPS vs mps	Mnat_14226	2145	3.33508	0.904735	Up	NA	NA	NA	K16819//angiomotin;K04632//guanine nucleotide-binding protein G(s) subunit alpha;K10385//loricrin	gi|646711507|gb|KDR16643.1|//Cuticle protein 6 [Zootermopsis nevadensis];gi|328699594|ref|XP_001950806.2|//PREDICTED: skin secretory protein xP2-like [Acyrthosiphon pisum]
MPS vs mps	BGI_novel_G003190	217	1.90244	0.834594	Up	NA	NA	NA	NA	gi|676778402|gb|KFP05593.1|//hypothetical protein N300_10188, partial [Calypte anna]
MPS vs mps	BGI_novel_G003250	1424	2.40471	0.805677	Up	NA	NA	NA	K17495//CUB and sushi domain-containing protein;K08451//G protein-coupled receptor 64	gi|646700885|gb|KDR10838.1|//Chorion peroxidase [Zootermopsis nevadensis]
MPS vs mps	Mnat_07258	880	2.70994	0.838396	Up	NA	NA	NA	K07604//type I keratin, acidic	gi|506968319|gb|AGM32503.1|//hypothetical protein [Coptotermes formosanus]
MPS vs mps	BGI_novel_G000111	386	1.26403	0.808417	Up	NA	NA	NA	K01408//insulysin [EC:3.4.24.56];K18441//cytohesin;K12852//116 kDa U5 small nuclear ribonucleoprotein component;K11647//SWI/SNF-related matrix-associated actin-dependent regulator of chromatin subfamily A member 2/4 [EC:3.6.4.-]	gi|646721657|gb|KDR22935.1|//hypothetical protein L798_14792, partial [Zootermopsis nevadensis]
MPS vs mps	Mnat_03876	222	1.37016	0.802226	Up	NA	NA	NA	K11433//histone-lysine N-methyltransferase SETMAR [EC:2.1.1.43]	gi|675381624|gb|KFM74526.1|//Histone-lysine N-methyltransferase SETMAR, partial [Stegodyphus mimosarum]
MPS vs mps	BGI_novel_G002831	239	2.33696	0.818695	Up	NA	NA	NA	NA	NA
MPS vs mps	BGI_novel_G003342	243	2.5064	0.816106	Up	NA	NA	NA	NA	NA
MPS vs mps	Mnat_07782	996	1.6308	0.829579	Up	NA	NA	NA	NA	NA
MPS vs mps	BGI_novel_G001598	308	1.05572	0.800197	Up	NA	NA	NA	K01273//membrane dipeptidase [EC:3.4.13.19]	gi|646718234|gb|KDR20788.1|//Craniofacial development protein 2, partial [Zootermopsis nevadensis]
MPS vs mps	Mnat_04412	662	3.0506	0.89898	Up	NA	GO:0005198//structural molecule activity	NA	K05185//gamma-aminobutyric acid receptor subunit epsilon;K13114//pinin	gi|646714048|gb|KDR18153.1|//Larval cuticle protein 2 [Zootermopsis nevadensis]
MPS vs mps	Mnat_03173	249	6.21712	0.933472	Up	NA	NA	NA	NA	NA
MPS vs mps	BGI_novel_G001609	319	1.15547	0.819851	Up	NA	NA	NA	K00915//inositol-polyphosphate multikinase [EC:2.7.1.140 2.7.1.151];K01408//insulysin [EC:3.4.24.56];K18441//cytohesin	gi|646699405|gb|KDR10035.1|//hypothetical protein L798_15697 [Zootermopsis nevadensis]
MPS vs mps	Mnat_06562	908	1.31028	0.806843	Up	NA	NA	NA	NA	gi|646716116|gb|KDR19503.1|//Neuroendocrine protein 7B2 [Zootermopsis nevadensis]
MPS vs mps	Mnat_15349	1058	3.36729	0.855557	Up	NA	GO:0016702//oxidoreductase activity, acting on single donors with incorporation of molecular oxygen, incorporation of two atoms of oxygen;GO:0043169//cation binding;GO:0046872//metal ion binding;GO:0003868//4-hydroxyphenylpyruvate dioxygenase activity;GO:0016846//carbon-sulfur lyase activity	GO:0009072//aromatic amino acid family metabolic process;GO:0006520//cellular amino acid metabolic process;GO:0055114//oxidation-reduction process	K00457//4-hydroxyphenylpyruvate dioxygenase [EC:1.13.11.27]	gi|646702620|gb|KDR11729.1|//4-hydroxyphenylpyruvate dioxygenase [Zootermopsis nevadensis]
MPS vs mps	Mnat_14902	594	1.73647	0.867418	Up	NA	NA	NA	NA	NA
MPS vs mps	BGI_novel_G000749	1708	1.98739	0.84692	Up	NA	NA	NA	K03006//DNA-directed RNA polymerase II subunit RPB1 [EC:2.7.7.6];K17602//YLP motif-containing protein 1;K17286//erythrocyte band 7 integral membrane protein;K15047//heterogeneous nuclear ribonucleoprotein U-like protein 1	gi|91077536|ref|XP_971011.1|//PREDICTED: extensin isoform X1 [Tribolium castaneum]
MPS vs mps	BGI_novel_G003140	271	1.25346	0.830328	Up	NA	NA	NA	NA	gi|646717599|gb|KDR20390.1|//hypothetical protein L798_04924, partial [Zootermopsis nevadensis]
MPS vs mps	Mnat_11209	891	1.53722	0.835372	Up	NA	NA	NA	K14306//nuclear pore complex protein Nup62	gi|646704655|gb|KDR12734.1|//hypothetical protein L798_12530, partial [Zootermopsis nevadensis]
MPS vs mps	BGI_novel_G002250	334	1.74262	0.821871	Up	NA	NA	NA	NA	gi|662206712|ref|XP_008476826.1|//PREDICTED: protein takeout-like [Diaphorina citri]
MPS vs mps	BGI_novel_G000500	260	1.13431	0.803269	Up	NA	NA	NA	NA	NA
MPS vs mps	Mnat_01948	330	1.14587	0.804028	Up	NA	NA	NA	K01273//membrane dipeptidase [EC:3.4.13.19];K01164//ribonuclease P/MRP protein subunit POP1 [EC:3.1.26.5];K04148//dopamine D1-like receptor;K10408//dynein heavy chain, axonemal;K17935//sorting nexin-29	gi|607368024|gb|EZA62147.1|//Craniofacial development protein, partial [Cerapachys biroi]
MPS vs mps	Mnat_02228	4411	1.50073	0.800908	Up	NA	NA	NA	K17656//mitochondrial splicing suppressor protein 51	gi|646719800|gb|KDR21786.1|//hypothetical protein L798_03331, partial [Zootermopsis nevadensis]
MPS vs mps	BGI_novel_G002758	249	1.32402	0.817822	Up	NA	NA	NA	NA	NA
MPS vs mps	Mnat_16472	2209	1.3103	0.810532	Up	NA	NA	NA	K05613//solute carrier family 1 (glial high affinity glutamate transporter), member 2	gi|646722345|gb|KDR23358.1|//Excitatory amino acid transporter [Zootermopsis nevadensis]
MPS vs mps	BGI_novel_G000107	671	4.75429	0.854182	Up	NA	NA	NA	K00108//choline dehydrogenase [EC:1.1.99.1];K01273//membrane dipeptidase [EC:3.4.13.19];K12852//116 kDa U5 small nuclear ribonucleoprotein component;K05330//potassium inwardly-rectifying channel subfamily J, other	gi|294566525|gb|ADF18553.1|//endonuclease-reverse transcriptase [Bombyx mori]
MPS vs mps	Mnat_08634	1230	1.65225	0.811025	Up	NA	NA	NA	K14306//nuclear pore complex protein Nup62	gi|646719997|gb|KDR21888.1|//hypothetical protein L798_00390, partial [Zootermopsis nevadensis]
MPS vs mps	BGI_novel_G001990	217	1.43659	0.823701	Up	NA	NA	NA	K11433//histone-lysine N-methyltransferase SETMAR [EC:2.1.1.43]	gi|675366016|gb|KFM58918.1|//Histone-lysine N-methyltransferase SETMAR, partial [Stegodyphus mimosarum]
MPS vs mps	BGI_novel_G000145	221	1.69412	0.855216	Up	NA	NA	NA	K04978//transient receptor potential cation channel subfamily M member 3;K05048//solute carrier family 6 (neurotransmitter transporter, amino acid/orphan) member 15/16/17/18/20;K18441//cytohesin;K15173//transcription termination factor 2 [EC:3.6.4.-]	gi|646722645|gb|KDR23576.1|//hypothetical protein L798_12400 [Zootermopsis nevadensis]
MPS vs mps	BGI_novel_G003021	2181	7.72695	0.892305	Up	NA	NA	NA	K10385//loricrin	gi|668456041|gb|KFB44250.1|//AGAP009877-PA-like protein [Anopheles sinensis]
MPS vs mps	Mnat_02008	357	1.25837	0.81367	Up	NA	NA	NA	K08059//interferon, gamma-inducible protein 30;K18180//cytochrome c oxidase assembly factor 7	gi|242025586|ref|XP_002433205.1|//conserved hypothetical protein [Pediculus humanus corporis]
MPS vs mps	BGI_novel_G003015	760	1.41026	0.841715	Up	NA	NA	NA	NA	gi|646465866|gb|KDQ65250.1|//Endocuticle structural glycoprotein SgAbd-2 [Zootermopsis nevadensis]
MPS vs mps	BGI_novel_G002088	291	1.62783	0.845943	Up	NA	NA	NA	K00915//inositol-polyphosphate multikinase [EC:2.7.1.140 2.7.1.151];K01408//insulysin [EC:3.4.24.56];K18441//cytohesin;K11647//SWI/SNF-related matrix-associated actin-dependent regulator of chromatin subfamily A member 2/4 [EC:3.6.4.-]	gi|642949720|emb|CCH14900.1|//endonuclease-reverse transcriptase [Blattella germanica]
MPS vs mps	BGI_novel_G002290	1194	1.32801	0.81439	Up	NA	NA	NA	NA	gi|646719697|gb|KDR21715.1|//hypothetical protein L798_02772 [Zootermopsis nevadensis]
MPS vs mps	Mnat_04409	1760	2.10903	0.852428	Up	NA	NA	NA	K06256//CD44 antigen;K11661//helicase SRCAP [EC:3.6.4.-];K11653//AT-rich interactive domain-containing protein 1;K00901//diacylglycerol kinase (ATP) [EC:2.7.1.107];K06236//collagen, type I/II/III/V/XI/XXIV/XXVII, alpha;K05719//integrin beta 1;K18040//tyrosine-protein phosphatase non-receptor type 23 [EC:3.1.3.48];K06493//integrin beta 3;K06257//syndecan 1;K04520//amyloid beta A4 protein	gi|646714045|gb|KDR18150.1|//hypothetical protein L798_08010 [Zootermopsis nevadensis]
MPS vs mps	Mnat_11795	165	1.81362	0.844843	Up	NA	NA	NA	NA	NA
MPS vs mps	Mnat_15486	258	1.5952	0.861663	Up	NA	NA	NA	K04608//metabotropic glutamate receptor 6/7/8;K15601//lysine-specific demethylase 3 [EC:1.14.11.-]	gi|170577748|ref|XP_001894123.1|//T-cell receptor beta chain ANA 11 [Brugia malayi]
MPS vs mps	BGI_novel_G001314	238	1.34873	0.829114	Up	NA	NA	NA	NA	gi|675371899|gb|KFM64801.1|//Histone-lysine N-methyltransferase SETMAR, partial [Stegodyphus mimosarum]
MPS vs mps	Mnat_06337	645	1.69556	0.800984	Up	NA	NA	NA	NA	NA
MPS vs mps	Mnat_15916	210	2.88358	0.871893	Up	NA	NA	NA	NA	NA
MPS vs mps	BGI_novel_G003088	374	1.17584	0.807242	Up	NA	NA	NA	K01273//membrane dipeptidase [EC:3.4.13.19];K12852//116 kDa U5 small nuclear ribonucleoprotein component;K05330//potassium inwardly-rectifying channel subfamily J, other;K05677//ATP-binding cassette, subfamily D (ALD), member 3	gi|646704529|gb|KDR12657.1|//Serine/threonine-protein kinase SMG1, partial [Zootermopsis nevadensis]
MPS vs mps	BGI_novel_G003119	380	1.64383	0.857794	Up	NA	NA	NA	NA	NA
MPS vs mps	Mnat_01577	207	1.75464	0.866432	Up	NA	NA	NA	NA	NA
MPS vs mps	Mnat_12915	498	1.59979	0.813783	Up	NA	NA	NA	NA	NA
MPS vs mps	BGI_novel_G002521	216	1.41684	0.81567	Up	NA	NA	NA	K14032//nuclear receptor subfamily 2 group F member 3	gi|642949720|emb|CCH14900.1|//endonuclease-reverse transcriptase [Blattella germanica]
MPS vs mps	Mnat_03464	2614	2.22092	0.825976	Up	NA	NA	NA	K10769//alkylated DNA repair protein alkB homolog 7 [EC:1.14.11.-];K00680;K01183//chitinase [EC:3.2.1.14]	gi|646718946|gb|KDR21234.1|//Nose resistant to fluoxetine protein 6 [Zootermopsis nevadensis]
MPS vs mps	BGI_novel_G001509	223	1.48479	0.835173	Up	NA	NA	NA	K01273//membrane dipeptidase [EC:3.4.13.19]	gi|646714944|gb|KDR18730.1|//hypothetical protein L798_07413, partial [Zootermopsis nevadensis]
MPS vs mps	BGI_novel_G001570	226	1.18787	0.817832	Up	NA	NA	NA	NA	NA
MPS vs mps	BGI_novel_G000971	283	1.13684	0.810873	Up	NA	NA	NA	K18441//cytohesin	gi|642949720|emb|CCH14900.1|//endonuclease-reverse transcriptase [Blattella germanica]
MPS vs mps	BGI_novel_G000808	231	2.6143	0.88344	Up	NA	NA	NA	NA	NA
MPS vs mps	Mnat_05781	774	2.90951	0.862525	Up	NA	NA	NA	K01759//lactoylglutathione lyase [EC:4.4.1.5]	gi|646716893|gb|KDR19951.1|//hypothetical protein L798_05229 [Zootermopsis nevadensis]
MPS vs mps	Mnat_11736	639	5.48323	0.834718	Up	NA	NA	NA	NA	gi|506968111|gb|AGM32399.1|//odorant-binding protein [Coptotermes formosanus]
MPS vs mps	Mnat_13135	825	1.10407	0.802748	Up	NA	NA	NA	NA	gi|646699981|gb|KDR10347.1|//hypothetical protein L798_15409 [Zootermopsis nevadensis]
MPS vs mps	BGI_novel_G003431	905	2.66305	0.862051	Up	NA	NA	NA	NA	gi|530277721|gb|AGT15837.1|//50MGP [Reticulitermes flavipes]
MPS vs mps	Mnat_08175	822	1.79504	0.835552	Up	NA	NA	NA	NA	gi|646705538|gb|KDR13203.1|//General odorant-binding protein 56d [Zootermopsis nevadensis]
MPS vs mps	Mnat_16593	411	2.29118	0.821264	Up	NA	NA	NA	NA	gi|646720373|gb|KDR22131.1|//hypothetical protein L798_02095 [Zootermopsis nevadensis]
MPS vs mps	BGI_novel_G000925	205	2.34728	0.856761	Up	NA	NA	NA	NA	gi|646718763|gb|KDR21115.1|//hypothetical protein L798_01121, partial [Zootermopsis nevadensis]
MPS vs mps	Mnat_10335	192	2.80819	0.810465	Up	NA	NA	NA	NA	NA
MPS vs mps	BGI_novel_G001658	205	1.30953	0.831447	Up	NA	NA	NA	NA	gi|646718763|gb|KDR21115.1|//hypothetical protein L798_01121, partial [Zootermopsis nevadensis]
MPS vs mps	Mnat_05401	327	1.55506	0.84325	Up	NA	NA	NA	NA	NA
MPS vs mps	BGI_novel_G002752	1272	2.27731	0.810949	Up	GO:0016020//membrane	GO:0016491//oxidoreductase activity	GO:0006629//lipid metabolic process	K00507//stearoyl-CoA desaturase (delta-9 desaturase) [EC:1.14.19.1]	gi|108880847|gb|EAT45072.1|//AAEL003622-PB [Aedes aegypti]
MPS vs mps	BGI_novel_G000422	202	1.57824	0.855832	Up	NA	NA	NA	NA	gi|642949720|emb|CCH14900.1|//endonuclease-reverse transcriptase [Blattella germanica]
MPS vs mps	Mnat_09071	300	1.59231	0.836386	Up	NA	NA	NA	NA	NA
MPS vs mps	BGI_novel_G003192	225	1.32358	0.824971	Up	NA	NA	NA	NA	gi|646722645|gb|KDR23576.1|//hypothetical protein L798_12400 [Zootermopsis nevadensis]
MPS vs mps	Mnat_00679	279	1.74257	0.844663	Up	NA	NA	NA	NA	gi|675375821|gb|KFM68723.1|//hypothetical protein X975_22444, partial [Stegodyphus mimosarum]
MPS vs mps	Mnat_02350	332	1.38151	0.825151	Up	NA	NA	NA	K11433//histone-lysine N-methyltransferase SETMAR [EC:2.1.1.43];K17943//pumilio RNA-binding family	gi|675381624|gb|KFM74526.1|//Histone-lysine N-methyltransferase SETMAR, partial [Stegodyphus mimosarum];gi|641647871|ref|XP_008179957.1|//PREDICTED: putative uncharacterized protein FLJ37770 [Acyrthosiphon pisum]
MPS vs mps	Mnat_05931	4343	1.80088	0.831494	Up	NA	NA	NA	NA	gi|357613633|gb|EHJ68629.1|//hypothetical protein KGM_04789 [Danaus plexippus]
MPS vs mps	Mnat_05772	1035	1.31761	0.82226	Up	NA	NA	NA	NA	gi|646716886|gb|KDR19944.1|//hypothetical protein L798_05222, partial [Zootermopsis nevadensis]
MPS vs mps	BGI_novel_G001745	279	1.51191	0.818372	Up	NA	NA	NA	NA	NA
MPS vs mps	BGI_novel_G001737	215	1.6651	0.851072	Up	NA	NA	NA	K12852//116 kDa U5 small nuclear ribonucleoprotein component	gi|662216005|ref|XP_008481915.1|//PREDICTED: uncharacterized protein LOC103518618 [Diaphorina citri]
MPS vs mps	BGI_novel_G002743	215	1.23095	0.826251	Up	NA	NA	NA	NA	gi|642949720|emb|CCH14900.1|//endonuclease-reverse transcriptase [Blattella germanica]
MPS vs mps	BGI_novel_G000816	406	2.21499	0.852893	Up	NA	NA	NA	NA	gi|642949720|emb|CCH14900.1|//endonuclease-reverse transcriptase [Blattella germanica]
MPS vs mps	BGI_novel_G000539	214	1.24254	0.83065	Up	NA	NA	NA	NA	gi|642949720|emb|CCH14900.1|//endonuclease-reverse transcriptase [Blattella germanica]
MPS vs mps	BGI_novel_G002237	302	1.37459	0.817908	Up	NA	NA	NA	NA	NA
MPS vs mps	BGI_novel_G000974	329	1.12258	0.814267	Up	NA	NA	NA	NA	gi|646718763|gb|KDR21115.1|//hypothetical protein L798_01121, partial [Zootermopsis nevadensis]
MPS vs mps	Mnat_05787	954	1.1755	0.819387	Up	NA	NA	NA	NA	gi|645031998|ref|XP_008214625.1|//PREDICTED: uncharacterized protein LOC103317708 [Nasonia vitripennis]
MPS vs mps	Mnat_11519	1516	1.62754	0.816249	Up	NA	NA	NA	NA	gi|646713386|gb|KDR17760.1|//hypothetical protein L798_07501 [Zootermopsis nevadensis]
MPS vs mps	Mnat_09726	1155	1.70957	0.842682	Up	NA	NA	NA	K18033//receptor-type tyrosine-protein phosphatase epsilon [EC:3.1.3.48]	gi|156353474|ref|XP_001623089.1|//predicted protein [Nematostella vectensis]
MPS vs mps	Mnat_14227	1273	3.55744	0.877202	Up	NA	NA	NA	NA	gi|646711507|gb|KDR16643.1|//Cuticle protein 6 [Zootermopsis nevadensis]
MPS vs mps	Mnat_07434	261	2.20211	0.825663	Up	NA	NA	NA	K11433//histone-lysine N-methyltransferase SETMAR [EC:2.1.1.43]	gi|675376260|gb|KFM69162.1|//hypothetical protein X975_25463, partial [Stegodyphus mimosarum]
MPS vs mps	Mnat_14793	1155	1.50588	0.805469	Up	NA	NA	NA	NA	NA
MPS vs mps	BGI_novel_G002358	241	1.66782	0.825464	Up	NA	NA	NA	NA	gi|646717599|gb|KDR20390.1|//hypothetical protein L798_04924, partial [Zootermopsis nevadensis]
MPS vs mps	BGI_novel_G000562	388	1.22233	0.808958	Up	NA	NA	NA	NA	gi|675363899|gb|KFM56801.1|//hypothetical protein X975_13857, partial [Stegodyphus mimosarum]
MPS vs mps	BGI_novel_G001547	484	1.25425	0.807896	Up	NA	NA	NA	NA	gi|602672780|ref|XP_007441891.1|//PREDICTED: putative uncharacterized protein FLJ37770-like isoform X1 [Python bivittatus]
MPS vs mps	Mnat_05783	882	2.30344	0.817623	Up	NA	NA	NA	K01759//lactoylglutathione lyase [EC:4.4.1.5]	gi|646716895|gb|KDR19953.1|//hypothetical protein L798_05231, partial [Zootermopsis nevadensis]
MPS vs mps	Mnat_11129	27123	1.24767	0.812105	Up	NA	GO:0000166//nucleotide binding;GO:0004672//protein kinase activity	GO:0016310//phosphorylation	K12567//titin [EC:2.7.11.1]	gi|642911103|ref|XP_008200578.1|//PREDICTED: twitchin isoform X6 [Tribolium castaneum];gi|642911109|ref|XP_008200582.1|//PREDICTED: twitchin isoform X9 [Tribolium castaneum];gi|383852204|ref|XP_003701618.1|//PREDICTED: twitchin-like [Megachile rotundata]
MPS vs mps	BGI_novel_G002751	1455	1.76931	0.81677	Up	NA	GO:0016491//oxidoreductase activity	GO:0044710//single-organism metabolic process	K00507//stearoyl-CoA desaturase (delta-9 desaturase) [EC:1.14.19.1]	gi|646698764|gb|KDR09768.1|//hypothetical protein L798_00260, partial [Zootermopsis nevadensis]
MPS vs mps	BGI_novel_G000036	254	1.26836	0.827749	Up	NA	NA	NA	NA	NA
MPS vs mps	Mnat_16888	399	1.68369	0.854922	Up	NA	NA	NA	NA	NA
MPS vs mps	Mnat_12115	270	1.57847	0.823464	Up	NA	NA	NA	K17231//iodotyrosine deiodinase [EC:1.21.1.1];K11433//histone-lysine N-methyltransferase SETMAR [EC:2.1.1.43]	gi|283765096|gb|ADB28039.1|//transposase [Agrilus planipennis]
MPS vs mps	BGI_novel_G001349	207	1.37213	0.824924	Up	NA	NA	NA	NA	gi|642949720|emb|CCH14900.1|//endonuclease-reverse transcriptase [Blattella germanica]
MPS vs mps	Mnat_01886	327	1.70315	0.869162	Up	NA	NA	NA	NA	NA
MPS vs mps	Mnat_00170	1009	1.27918	0.821179	Up	NA	NA	NA	K00069//15-hydroxyprostaglandin dehydrogenase (NAD) [EC:1.1.1.141]	gi|646708746|gb|KDR14911.1|//15-hydroxyprostaglandin dehydrogenase [NAD+] [Zootermopsis nevadensis]
MPS vs mps	Mnat_15121	1955	3.18969	0.854173	Up	NA	NA	NA	K05748//WAS protein family, member 2	gi|340719756|ref|XP_003398313.1|//PREDICTED: hypothetical protein LOC100651168 [Bombus terrestris]
MPS vs mps	Mnat_07631	159	2.08858	0.853082	Up	NA	NA	NA	NA	NA
MPS vs mps	BGI_novel_G001299	295	10.3815	0.897321	Up	NA	NA	NA	NA	gi|646704854|gb|KDR12823.1|//hypothetical protein L798_13242, partial [Zootermopsis nevadensis]
MPS vs mps	Mnat_14892	1836	1.60407	0.837571	Up	NA	NA	NA	K14306//nuclear pore complex protein Nup62	gi|307177288|gb|EFN66466.1|//hypothetical protein EAG_12615 [Camponotus floridanus]
MPS vs mps	BGI_novel_G003051	254	5.43645	0.894154	Up	NA	NA	NA	NA	gi|646724213|gb|KDR24543.1|//hypothetical protein L798_13237 [Zootermopsis nevadensis]
MPS vs mps	BGI_novel_G003538	764	4.52347	0.879458	Up	NA	NA	NA	K16889//cation channel sperm-associated protein 1;K07604//type I keratin, acidic	gi|646711503|gb|KDR16639.1|//hypothetical protein L798_09499 [Zootermopsis nevadensis]
MPS vs mps	BGI_novel_G000846	245	1.14757	0.811565	Up	NA	NA	NA	NA	gi|646718234|gb|KDR20788.1|//Craniofacial development protein 2, partial [Zootermopsis nevadensis]
MPS vs mps	BGI_novel_G001221	374	1.64778	0.819548	Up	NA	NA	NA	NA	gi|642949720|emb|CCH14900.1|//endonuclease-reverse transcriptase [Blattella germanica]
MPS vs mps	BGI_novel_G003756	223	1.21638	0.82681	Up	NA	NA	NA	NA	NA
MPS vs mps	Mnat_04408	633	2.16946	0.835732	Up	NA	NA	NA	NA	gi|646714045|gb|KDR18150.1|//hypothetical protein L798_08010 [Zootermopsis nevadensis]
MPS vs mps	BGI_novel_G002052	246	1.06067	0.803212	Up	NA	NA	NA	NA	NA
MPS vs mps	BGI_novel_G000576	467	1.61061	0.838207	Up	NA	NA	NA	K01408//insulysin [EC:3.4.24.56];K12852//116 kDa U5 small nuclear ribonucleoprotein component;K11647//SWI/SNF-related matrix-associated actin-dependent regulator of chromatin subfamily A member 2/4 [EC:3.6.4.-]	gi|646721657|gb|KDR22935.1|//hypothetical protein L798_14792, partial [Zootermopsis nevadensis]
MPS vs mps	BGI_novel_G000986	250	1.65042	0.809612	Up	NA	NA	NA	K14810//ATP-dependent RNA helicase DDX56/DBP9 [EC:3.6.4.13];K11433//histone-lysine N-methyltransferase SETMAR [EC:2.1.1.43]	gi|675390430|gb|KFM83327.1|//Mariner Mos1 transposase, partial [Stegodyphus mimosarum]
MPS vs mps	BGI_novel_G000333	215	1.28219	0.828631	Up	NA	NA	NA	K18441//cytohesin	gi|646721530|gb|KDR22837.1|//Putative uncharacterized transposon-derived protein F52C9.6, partial [Zootermopsis nevadensis]
MPS vs mps	BGI_novel_G000318	226	1.10445	0.804947	Up	NA	NA	NA	NA	NA
MPS vs mps	Mnat_08004	654	1.48521	0.800851	Up	NA	NA	NA	NA	gi|572311557|ref|XP_006621506.1|//PREDICTED: prohormone-1-like isoform X1 [Apis dorsata];gi|549130046|dbj|BAO00971.1|//allatostatin C [Nilaparvata lugens]
MPS vs mps	BGI_novel_G003255	215	3.99837	0.827209	Up	NA	NA	NA	NA	gi|646707444|gb|KDR14206.1|//hypothetical protein L798_12007 [Zootermopsis nevadensis]
MPS vs mps	BGI_novel_G001546	297	2.2714	0.877923	Up	NA	NA	NA	K12852//116 kDa U5 small nuclear ribonucleoprotein component	gi|646724213|gb|KDR24543.1|//hypothetical protein L798_13237 [Zootermopsis nevadensis]
MPS vs mps	Mnat_13012	183	1.38667	0.836481	Up	NA	NA	NA	NA	gi|646704387|gb|KDR12590.1|//Ubiquitin-associated domain-containing protein 2 [Zootermopsis nevadensis]
MPS vs mps	BGI_novel_G000728	206	1.45032	0.843374	Up	NA	NA	NA	NA	gi|646693284|gb|KDR07657.1|//hypothetical protein L798_02810 [Zootermopsis nevadensis]
MPS vs mps	Mnat_09420	2073	1.86329	0.800975	Up	NA	NA	NA	NA	gi|646719594|gb|KDR21651.1|//hypothetical protein L798_01887 [Zootermopsis nevadensis]
MPS vs mps	Mnat_14020	138	1.48913	0.815319	Up	NA	NA	NA	NA	gi|322801286|gb|EFZ21973.1|//hypothetical protein SINV_08163 [Solenopsis invicta]
MPS vs mps	BGI_novel_G000284	7482	1.54319	0.825853	Up	NA	NA	NA	K17597//double-stranded RNA-binding protein Staufen	gi|646715068|gb|KDR18807.1|//Double-stranded RNA-binding protein Staufen-like protein 2 [Zootermopsis nevadensis]
MPS vs mps	BGI_novel_G003225	220	1.37937	0.841089	Up	NA	NA	NA	NA	gi|642949720|emb|CCH14900.1|//endonuclease-reverse transcriptase [Blattella germanica]
MPS vs mps	BGI_novel_G001126	259	1.18943	0.801629	Up	NA	NA	NA	K04978//transient receptor potential cation channel subfamily M member 3;K18441//cytohesin;K15173//transcription termination factor 2 [EC:3.6.4.-]	gi|646722645|gb|KDR23576.1|//hypothetical protein L798_12400 [Zootermopsis nevadensis]
MPS vs mps	Mnat_14228	357	3.07663	0.886541	Up	NA	NA	NA	NA	gi|646711505|gb|KDR16641.1|//Cuticle protein 2 [Zootermopsis nevadensis]
MPS vs mps	Mnat_15623	1429	1.45907	0.838235	Up	NA	NA	NA	NA	gi|646714146|gb|KDR18239.1|//Prohormone-2 [Zootermopsis nevadensis]
MPS vs mps	BGI_novel_G002623	3357	1.14634	0.802975	Up	NA	NA	NA	K17495//CUB and sushi domain-containing protein;K17452//zinc finger protein AEBP2;K19503//anoctamin-9	gi|646720294|gb|KDR22080.1|//hypothetical protein L798_02578 [Zootermopsis nevadensis]
MPS vs mps	Mnat_15841	636	5.02656	0.919658	Up	NA	NA	NA	NA	gi|506968677|gb|AGM32682.1|//hypothetical protein [Coptotermes formosanus]
MPS vs mps	Mnat_05341	1452	-1.13454	0.81786	Down	NA	NA	NA	K11128//H/ACA ribonucleoprotein complex subunit 1;K05748//WAS protein family, member 2;K02375//frizzled 5/8	gi|307173555|gb|EFN64449.1|//hypothetical protein EAG_11584 [Camponotus floridanus];gi|380023916|ref|XP_003695755.1|//PREDICTED: uncharacterized protein LOC100871944 [Apis florea];gi|383864117|ref|XP_003707526.1|//PREDICTED: uncharacterized protein LOC100880130 [Megachile rotundata];gi|607354744|gb|EZA49356.1|//hypothetical protein X777_11852, partial [Cerapachys biroi];gi|217330652|ref|NP_001136…
MPS vs mps	Mnat_15816	792	-1.39498	0.838652	Down	NA	NA	NA	NA	gi|646707410|gb|KDR14187.1|//hypothetical protein L798_11595, partial [Zootermopsis nevadensis]
MPS vs mps	BGI_novel_G000379	1446	-1.41125	0.844227	Down	NA	NA	NA	K01759//lactoylglutathione lyase [EC:4.4.1.5]	gi|646707408|gb|KDR14185.1|//hypothetical protein L798_11593 [Zootermopsis nevadensis]
MPS vs mps	Mnat_15231	2109	-1.23717	0.800662	Down	NA	GO:0020037//heme binding;GO:0046872//metal ion binding;GO:0004096//catalase activity	GO:0006979//response to oxidative stress;GO:0042744//hydrogen peroxide catabolic process;GO:0055114//oxidation-reduction process	K03781//catalase [EC:1.11.1.6]	gi|646694394|gb|KDR07975.1|//Catalase [Zootermopsis nevadensis]
MPS vs mps	Mnat_01890	1726	-1.63656	0.863028	Down	NA	NA	NA	NA	gi|646724181|gb|KDR24516.1|//hypothetical protein L798_00135 [Zootermopsis nevadensis]
MPS vs mps	Mnat_10208	372	-2.9299	0.834149	Down	NA	NA	NA	NA	gi|646695067|gb|KDR08241.1|//WAP four-disulfide core domain protein 2 [Zootermopsis nevadensis]
MPS vs mps	Mnat_14255	704	-1.15698	0.812978	Down	NA	NA	NA	K14713//solute carrier family 39 (zinc transporter), member 7;K13649//folate receptor	gi|341895490|gb|EGT51425.1|//hypothetical protein CAEBREN_14174 [Caenorhabditis brenneri]
MPS vs mps	Mnat_13932	384	-1.3627	0.827692	Down	NA	NA	NA	K06816//golgi apparatus protein 1;K02599//Notch;K06051//delta;K16681//protein crumbs	gi|646716744|gb|KDR19870.1|//Lactadherin [Zootermopsis nevadensis]
MPS vs mps	BGI_novel_G000151	801	-1.3883	0.838652	Down	NA	NA	NA	K10385//loricrin	gi|557774818|ref|XP_005187056.1|//PREDICTED: cuticle protein 16.5, isoform B-like [Musca domestica]
MPS vs mps	BGI_novel_G001227	1758	-1.20654	0.827436	Down	NA	NA	NA	K04257//olfactory receptor	gi|380030558|ref|XP_003698912.1|//PREDICTED: uncharacterized protein LOC100865248 [Apis florea]
MPS vs mps	Mnat_17920	367	-1.26444	0.810029	Down	NA	NA	NA	NA	gi|646719703|gb|KDR21721.1|//hypothetical protein L798_02778 [Zootermopsis nevadensis]
MPS vs mps	Mnat_09759	522	-1.40326	0.810456	Down	NA	NA	NA	NA	gi|646710437|gb|KDR15956.1|//hypothetical protein L798_09883 [Zootermopsis nevadensis]
MPS vs mps	Mnat_15932	1395	-1.23329	0.811233	Down	GO:0044424//intracellular part	GO:0003676//nucleic acid binding	NA	K18733//la-related protein 6	gi|646706122|gb|KDR13509.1|//La-related protein 6 [Zootermopsis nevadensis]
MPS vs mps	Mnat_08484	1479	-1.53936	0.827683	Down	NA	NA	NA	K01053//gluconolactonase [EC:3.1.1.17]	gi|646712156|gb|KDR17045.1|//hypothetical protein L798_09047 [Zootermopsis nevadensis]
MPS vs mps	Mnat_10556	1888	-1.39138	0.828934	Down	NA	GO:0005488//binding;GO:0016491//oxidoreductase activity	NA	K15003//cytochrome P450, family 9 [EC:1.14.-.-];K14999//cytochrome P450, family 6 [EC:1.14.-.-]	gi|57158231|dbj|BAD84176.1|//cytochrome P450 [Hodotermopsis sjostedti];gi|646702144|gb|KDR11524.1|//Cytochrome P450 6k1, partial [Zootermopsis nevadensis];gi|646707211|gb|KDR14072.1|//Cytochrome P450 6j1, partial [Zootermopsis nevadensis];gi|307181693|gb|EFN69191.1|//Probable cytochrome P450 6a13 [Camponotus floridanus]
MPS vs mps	BGI_novel_G003019	2146	-1.27051	0.808683	Down	NA	NA	NA	K10385//loricrin	gi|668456041|gb|KFB44250.1|//AGAP009877-PA-like protein [Anopheles sinensis]
MPS vs mps	Mnat_11688	1206	-1.2774	0.811499	Down	NA	NA	NA	K08726//soluble epoxide hydrolase / lipid-phosphate phosphatase [EC:3.3.2.10 3.1.3.76];K08059//interferon, gamma-inducible protein 30	gi|646723887|gb|KDR24345.1|//Epoxide hydrolase 4 [Zootermopsis nevadensis]
MPS vs mps	Mnat_06171	696	-1.36094	0.806663	Down	NA	NA	NA	K03006//DNA-directed RNA polymerase II subunit RPB1 [EC:2.7.7.6]	gi|646706208|gb|KDR13561.1|//Larval cuticle protein A3A [Zootermopsis nevadensis]
MPS vs mps	BGI_novel_G002417	255	-1.7118	0.869646	Down	NA	NA	NA	K03006//DNA-directed RNA polymerase II subunit RPB1 [EC:2.7.7.6]	gi|646718322|gb|KDR20839.1|//Adult-specific cuticular protein ACP-20 [Zootermopsis nevadensis]
MPS vs mps	Mnat_03841	1035	-1.21274	0.823758	Down	NA	NA	NA	K10408//dynein heavy chain, axonemal	gi|646690513|gb|KDR06897.1|//hypothetical protein L798_03713 [Zootermopsis nevadensis];gi|449268900|gb|EMC79730.1|//hypothetical protein A306_12746, partial [Columba livia]
MPS vs mps	Mnat_18048	354	-1.61102	0.860942	Down	NA	NA	NA	K04257//olfactory receptor	gi|307174634|gb|EFN65036.1|//Uncharacterized protein ART2 [Camponotus floridanus]
MPS vs mps	BGI_novel_G001226	1758	-1.20654	0.827436	Down	NA	NA	NA	K04257//olfactory receptor	gi|380030558|ref|XP_003698912.1|//PREDICTED: uncharacterized protein LOC100865248 [Apis florea]
MPS vs mps	BGI_novel_G003217	411	-1.89857	0.872414	Down	NA	NA	NA	K15127//transcriptional adapter 2-beta	gi|387158147|gb|AFJ54027.1|//chemosensory protein [Bemisia tabaci]
MPS vs mps	BGI_novel_G003296	1924	-1.40168	0.818543	Down	NA	NA	NA	K10408//dynein heavy chain, axonemal;K13208//ELAV like protein 2/3/4	gi|646716510|gb|KDR19748.1|//BAT2 domain-containing protein 1 [Zootermopsis nevadensis]
MPS vs mps	BGI_novel_G000575	264	-1.1505	0.808958	Down	NA	NA	NA	NA	gi|602672780|ref|XP_007441891.1|//PREDICTED: putative uncharacterized protein FLJ37770-like isoform X1 [Python bivittatus]
MPS vs mps	BGI_novel_G001899	2175	-1.74059	0.816941	Down	NA	NA	NA	K14210//solute carrier family 3 (neutral and basic amino acid transporter), member 1;K01187//alpha-glucosidase [EC:3.2.1.20]	gi|646696837|gb|KDR08865.1|//Maltase 1 [Zootermopsis nevadensis]
MPS vs mps	Mnat_18052	354	-1.61102	0.860942	Down	NA	NA	NA	K04257//olfactory receptor	gi|307174634|gb|EFN65036.1|//Uncharacterized protein ART2 [Camponotus floridanus]
MPS vs mps	BGI_novel_G000289	7651	-2.11838	0.810001	Down	NA	NA	NA	K17597//double-stranded RNA-binding protein Staufen	gi|646715068|gb|KDR18807.1|//Double-stranded RNA-binding protein Staufen-like protein 2 [Zootermopsis nevadensis]
MPS vs mps	BGI_novel_G000564	212	-2.29633	0.84654	Down	NA	NA	NA	NA	NA
MPS vs mps	BGI_novel_G003745	700	-1.1716	0.813783	Down	NA	NA	NA	K05719//integrin beta 1;K06238//collagen, type VI, alpha;K17582//antigen KI-67;K01183//chitinase [EC:3.2.1.14]	gi|506969111|gb|AGM32899.1|//Von Willebrand factor type A (vWA) domain containing protein [Coptotermes formosanus]
MPS vs mps	Mnat_02529	771	-1.10865	0.804009	Down	NA	NA	NA	K01312//trypsin [EC:3.4.21.4]	gi|646714293|gb|KDR18324.1|//Transmembrane protease, serine 9, partial [Zootermopsis nevadensis];gi|429327061|gb|AFZ78859.1|//serine protease [Coptotermes formosanus]
MPS vs mps	BGI_novel_G001877	1295	-1.07931	0.809413	Down	NA	NA	NA	NA	gi|642932967|ref|XP_008197209.1|//PREDICTED: uncharacterized protein LOC103314087 [Tribolium castaneum]
MPS vs mps	Mnat_15817	789	-1.26189	0.827019	Down	NA	NA	NA	NA	gi|646707409|gb|KDR14186.1|//hypothetical protein L798_11594, partial [Zootermopsis nevadensis]
MPS vs mps	BGI_novel_G000994	404	-1.65998	0.810882	Down	NA	NA	NA	K01312//trypsin [EC:3.4.21.4]	gi|646720353|gb|KDR22111.1|//Trypsin-1 [Zootermopsis nevadensis]
MPS vs mps	Mnat_06440	689	-1.07091	0.805592	Down	NA	NA	NA	NA	gi|646706035|gb|KDR13460.1|//hypothetical protein L798_12569 [Zootermopsis nevadensis]
MPS vs mps	BGI_novel_G002723	1339	-1.20686	0.825749	Down	NA	NA	NA	NA	gi|646700838|gb|KDR10813.1|//hypothetical protein L798_14906 [Zootermopsis nevadensis]
MPS vs mps	Mnat_12717	521	-1.20724	0.828214	Down	NA	NA	NA	K18406//tudor domain-containing protein 2	gi|646714125|gb|KDR18218.1|//hypothetical protein L798_06969, partial [Zootermopsis nevadensis]
MPS vs mps	Mnat_03374	1257	-1.64987	0.814409	Down	GO:0044424//intracellular part	GO:0016597//amino acid binding;GO:0017174//glycine N-methyltransferase activity;GO:0008170//N-methyltransferase activity	GO:0006730//one-carbon metabolic process;GO:0000096//sulfur amino acid metabolic process;GO:0032259//methylation	K00552//glycine N-methyltransferase [EC:2.1.1.20]	gi|506968635|gb|AGM32661.1|//glycine N-methyltransferase, partial [Coptotermes formosanus]
MPS vs mps	Mnat_01450	1644	-1.5132	0.810806	Down	NA	GO:0004497//monooxygenase activity;GO:0016491//oxidoreductase activity	NA	K06786//junctional adhesion molecule 4;K05631//atrophin-1 interacting protein 3 (BAI1-associated protein 1);K00485//dimethylaniline monooxygenase (N-oxide forming) [EC:1.14.13.8];K06787//endothelial cell adhesion molecule	gi|646708721|gb|KDR14908.1|//Flavin-containing monooxygenase FMO GS-OX3 [Zootermopsis nevadensis]
MPS vs mps	BGI_novel_G003098	3667	-1.43008	0.836547	Down	NA	NA	NA	K03006//DNA-directed RNA polymerase II subunit RPB1 [EC:2.7.7.6]	gi|646717956|gb|KDR20611.1|//hypothetical protein L798_04372 [Zootermopsis nevadensis]
MPWmpw vs Others	Mnat_14226	2145	3.45314	0.899975	Up	NA	NA	NA	K16819//angiomotin;K04632//guanine nucleotide-binding protein G(s) subunit alpha;K10385//loricrin	gi|646711507|gb|KDR16643.1|//Cuticle protein 6 [Zootermopsis nevadensis];gi|328699594|ref|XP_001950806.2|//PREDICTED: skin secretory protein xP2-like [Acyrthosiphon pisum]
MPWmpw vs Others	Mnat_03056	672	1.86611	0.814677	Up	NA	NA	NA	K00804//geranylgeranyl diphosphate synthase, type III [EC:2.5.1.1 2.5.1.10 2.5.1.29]	gi|646703096|gb|KDR11942.1|//Geranylgeranyl pyrophosphate synthetase [Zootermopsis nevadensis]
MPWmpw vs Others	Mnat_10665	606	2.08125	0.841033	Up	NA	GO:0005198//structural molecule activity	NA	K03006//DNA-directed RNA polymerase II subunit RPB1 [EC:2.7.7.6]	gi|646718318|gb|KDR20835.1|//Cuticle protein 19 [Zootermopsis nevadensis]
MPWmpw vs Others	Mnat_12768	1584	2.33858	0.848523	Up	NA	NA	NA	K11426//SET and MYND domain-containing protein;K11848//ubiquitin carboxyl-terminal hydrolase 20/33 [EC:3.4.19.12]	gi|646719573|gb|KDR21630.1|//Protein msta, isoform A [Zootermopsis nevadensis]
MPWmpw vs Others	Mnat_11904	456	2.84715	0.893124	Up	NA	GO:0046872//metal ion binding;GO:0016628//oxidoreductase activity, acting on the CH-CH group of donors, NAD or NADP as acceptor	GO:0008152//metabolic process	K02183//calmodulin	gi|506968125|gb|AGM32406.1|//troponin C [Coptotermes formosanus]
MPWmpw vs Others	BGI_novel_G003198	1018	1.36652	0.805632	Up	NA	NA	NA	K14325//RNA-binding protein with serine-rich domain 1;K13123//G patch domain-containing protein 1;K09880//enolase-phosphatase E1 [EC:3.1.3.77]	gi|646697566|gb|KDR09201.1|//hypothetical protein L798_01136 [Zootermopsis nevadensis]
MPWmpw vs Others	Mnat_03173	249	4.45638	0.890091	Up	NA	NA	NA	NA	NA
MPWmpw vs Others	Mnat_08769	3060	2.222	0.874378	Up	GO:0005615//extracellular space	GO:0046872//metal ion binding	GO:0055072//iron ion homeostasis;GO:0006811//ion transport	K06569//melanoma-associated antigen p97	gi|22597202|gb|AAN03488.1|//transferrin [Mastotermes darwiniensis]
MPWmpw vs Others	Mnat_14255	704	2.59032	0.883266	Up	NA	NA	NA	K14713//solute carrier family 39 (zinc transporter), member 7;K13649//folate receptor	gi|341895490|gb|EGT51425.1|//hypothetical protein CAEBREN_14174 [Caenorhabditis brenneri]
MPWmpw vs Others	Mnat_10414	2341	1.56853	0.839504	Up	GO:0005615//extracellular space;GO:0005576//extracellular region	GO:0045735//nutrient reservoir activity	GO:0006810//transport	K00505//tyrosinase [EC:1.14.18.1]	gi|66957917|gb|AAU20852.2|//hexamerin II [Reticulitermes flavipes]
MPWmpw vs Others	Mnat_15332	1135	2.77058	0.883014	Up	NA	GO:0046872//metal ion binding;GO:0005509//calcium ion binding	NA	K02183//calmodulin	gi|646702641|gb|KDR11750.1|//Troponin C, isoform 1 [Zootermopsis nevadensis]
MPWmpw vs Others	BGI_novel_G000151	801	1.36988	0.810834	Up	NA	NA	NA	K10385//loricrin	gi|557774818|ref|XP_005187056.1|//PREDICTED: cuticle protein 16.5, isoform B-like [Musca domestica]
MPWmpw vs Others	BGI_novel_G003196	2647	6.35914	0.938174	Up	NA	NA	NA	K10955//intestinal mucin-2;K04650//nuclear receptor co-repressor 1;K15179//negative elongation factor A	gi|646712868|gb|KDR17437.1|//hypothetical protein L798_08565 [Zootermopsis nevadensis]
MPWmpw vs Others	BGI_novel_G000107	671	2.63405	0.812045	Up	NA	NA	NA	K00108//choline dehydrogenase [EC:1.1.99.1];K01273//membrane dipeptidase [EC:3.4.13.19];K12852//116 kDa U5 small nuclear ribonucleoprotein component;K05330//potassium inwardly-rectifying channel subfamily J, other	gi|294566525|gb|ADF18553.1|//endonuclease-reverse transcriptase [Bombyx mori]
MPWmpw vs Others	Mnat_04409	1760	2.08675	0.840069	Up	NA	NA	NA	K06256//CD44 antigen;K11661//helicase SRCAP [EC:3.6.4.-];K11653//AT-rich interactive domain-containing protein 1;K00901//diacylglycerol kinase (ATP) [EC:2.7.1.107];K06236//collagen, type I/II/III/V/XI/XXIV/XXVII, alpha;K05719//integrin beta 1;K18040//tyrosine-protein phosphatase non-receptor type 23 [EC:3.1.3.48];K06493//integrin beta 3;K06257//syndecan 1;K04520//amyloid beta A4 protein	gi|646714045|gb|KDR18150.1|//hypothetical protein L798_08010 [Zootermopsis nevadensis]
MPWmpw vs Others	BGI_novel_G002415	1520	1.26864	0.804011	Up	NA	NA	NA	K03006//DNA-directed RNA polymerase II subunit RPB1 [EC:2.7.7.6]	gi|646718321|gb|KDR20838.1|//Adult-specific cuticular protein ACP-20 [Zootermopsis nevadensis]
MPWmpw vs Others	Mnat_15916	210	4.6955	0.902902	Up	NA	NA	NA	NA	NA
MPWmpw vs Others	Mnat_10415	2411	1.72612	0.8529	Up	NA	NA	NA	K00505//tyrosinase [EC:1.14.18.1]	gi|190356645|dbj|BAG48838.1|//hexamerin 1 [Reticulitermes speratus]
MPWmpw vs Others	Mnat_14221	330	2.27109	0.801037	Up	NA	NA	NA	NA	gi|646707417|gb|KDR14194.1|//hypothetical protein L798_11602 [Zootermopsis nevadensis]
MPWmpw vs Others	Mnat_02381	4145	1.49986	0.825747	Up	GO:0031224//intrinsic component of membrane;GO:0016021//integral component of membrane	GO:0046872//metal ion binding;GO:0005524//ATP binding;GO:0032559//adenyl ribonucleotide binding;GO:0019829//cation-transporting ATPase activity;GO:0005388//calcium-transporting ATPase activity	GO:0070588//calcium ion transmembrane transport;GO:0009206//purine ribonucleoside triphosphate biosynthetic process;GO:0070838//divalent metal ion transport	K05853//Ca2+ transporting ATPase, sarcoplasmic/endoplasmic reticulum [EC:3.6.3.8]	gi|646719253|gb|KDR21433.1|//Calcium-transporting ATPase sarcoplasmic/endoplasmic reticulum type [Zootermopsis nevadensis]
MPWmpw vs Others	BGI_novel_G002417	255	1.63563	0.842488	Up	NA	NA	NA	K03006//DNA-directed RNA polymerase II subunit RPB1 [EC:2.7.7.6]	gi|646718322|gb|KDR20839.1|//Adult-specific cuticular protein ACP-20 [Zootermopsis nevadensis]
MPWmpw vs Others	Mnat_08510	890	2.26642	0.877136	Up	GO:0043292//contractile fiber	NA	GO:0030239//myofibril assembly	NA	gi|646718687|gb|KDR21073.1|//Flightin [Zootermopsis nevadensis]
MPWmpw vs Others	BGI_novel_G003217	411	2.45106	0.874131	Up	NA	NA	NA	K15127//transcriptional adapter 2-beta	gi|387158147|gb|AFJ54027.1|//chemosensory protein [Bemisia tabaci]
MPWmpw vs Others	Mnat_14227	1273	3.50008	0.867801	Up	NA	NA	NA	NA	gi|646711507|gb|KDR16643.1|//Cuticle protein 6 [Zootermopsis nevadensis]
MPWmpw vs Others	Mnat_06175	771	2.41845	0.85736	Up	NA	NA	NA	K03006//DNA-directed RNA polymerase II subunit RPB1 [EC:2.7.7.6]	gi|646706204|gb|KDR13557.1|//Cuticle protein 8 [Zootermopsis nevadensis]
MPWmpw vs Others	BGI_novel_G002314	2199	2.1026	0.83099	Up	NA	NA	NA	NA	gi|646717057|gb|KDR20051.1|//hypothetical protein L798_05444 [Zootermopsis nevadensis]
MPWmpw vs Others	Mnat_06944	475	2.35138	0.835266	Up	NA	NA	NA	NA	gi|506968221|gb|AGM32454.1|//venom protein R-like protein [Coptotermes formosanus];gi|506968127|gb|AGM32407.1|//venom protein R-like protein [Coptotermes formosanus]
MPWmpw vs Others	Mnat_07862	801	1.66016	0.847411	Up	NA	NA	NA	NA	gi|646719873|gb|KDR21825.1|//Collagen alpha-5(VI) chain [Zootermopsis nevadensis]
MPWmpw vs Others	BGI_novel_G001877	1295	1.43808	0.824903	Up	NA	NA	NA	NA	gi|642932967|ref|XP_008197209.1|//PREDICTED: uncharacterized protein LOC103314087 [Tribolium castaneum]
MPWmpw vs Others	BGI_novel_G003051	254	2.74333	0.825589	Up	NA	NA	NA	NA	gi|646724213|gb|KDR24543.1|//hypothetical protein L798_13237 [Zootermopsis nevadensis]
MPWmpw vs Others	BGI_novel_G003538	764	4.54971	0.863619	Up	NA	NA	NA	K16889//cation channel sperm-associated protein 1;K07604//type I keratin, acidic	gi|646711503|gb|KDR16639.1|//hypothetical protein L798_09499 [Zootermopsis nevadensis]
MPWmpw vs Others	BGI_novel_G002723	1339	1.60066	0.836019	Up	NA	NA	NA	NA	gi|646700838|gb|KDR10813.1|//hypothetical protein L798_14906 [Zootermopsis nevadensis]
MPWmpw vs Others	BGI_novel_G003194	3085	2.41119	0.873268	Up	NA	NA	NA	NA	gi|646712868|gb|KDR17437.1|//hypothetical protein L798_08565 [Zootermopsis nevadensis]
MPWmpw vs Others	Mnat_14228	357	3.48321	0.887496	Up	NA	NA	NA	NA	gi|646711505|gb|KDR16641.1|//Cuticle protein 2 [Zootermopsis nevadensis]
MPWmpw vs Others	BGI_novel_G002965	528	2.37042	0.803054	Up	NA	NA	NA	K10401//kinesin family member 18/19;K02330//DNA polymerase beta [EC:2.7.7.7 4.2.99.-]	gi|506968173|gb|AGM32430.1|//SCP-like extracellular domain containing protein 2 [Coptotermes formosanus]
MPWmpw vs Others	Mnat_15841	636	1.87062	0.859655	Up	NA	NA	NA	NA	gi|506968677|gb|AGM32682.1|//hypothetical protein [Coptotermes formosanus]
MPWmpw vs Others	BGI_novel_G000916	455	-1.78879	0.804332	Down	NA	NA	NA	K00108//choline dehydrogenase [EC:1.1.99.1];K01273//membrane dipeptidase [EC:3.4.13.19];K12852//116 kDa U5 small nuclear ribonucleoprotein component;K17935//sorting nexin-29	gi|672374617|gb|AIJ27486.1|//endonuclease-reverse transcriptase [Eyprepocnemis plorans plorans]
MPWmpw vs Others	Mnat_08825	728	-1.36971	0.814531	Down	NA	GO:0030247//polysaccharide binding	GO:0006022//aminoglycan metabolic process	NA	gi|646710381|gb|KDR15900.1|//hypothetical protein L798_09827 [Zootermopsis nevadensis]
MPWmpw vs Others	BGI_novel_G000837	280	-2.22512	0.855398	Down	NA	NA	NA	K12852//116 kDa U5 small nuclear ribonucleoprotein component	gi|646704529|gb|KDR12657.1|//Serine/threonine-protein kinase SMG1, partial [Zootermopsis nevadensis]
MPWmpw vs Others	BGI_novel_G000201	1274	-1.47269	0.825059	Down	NA	NA	NA	K13189//RNA-binding protein 14	gi|646705841|gb|KDR13351.1|//Pro-resilin [Zootermopsis nevadensis]
MPWmpw vs Others	BGI_novel_G003015	760	-1.55618	0.836193	Down	NA	NA	NA	NA	gi|646465866|gb|KDQ65250.1|//Endocuticle structural glycoprotein SgAbd-2 [Zootermopsis nevadensis]
MPWmpw vs Others	BGI_novel_G000874	580	-1.46838	0.808294	Down	NA	NA	NA	K01408//insulysin [EC:3.4.24.56];K18441//cytohesin;K12852//116 kDa U5 small nuclear ribonucleoprotein component;K03164//DNA topoisomerase II [EC:5.99.1.3];K11647//SWI/SNF-related matrix-associated actin-dependent regulator of chromatin subfamily A member 2/4 [EC:3.6.4.-]	gi|642949720|emb|CCH14900.1|//endonuclease-reverse transcriptase [Blattella germanica]
MPWmpw vs Others	Mnat_00307	1511	-5.11594	0.905769	Down	NA	NA	NA	K14713//solute carrier family 39 (zinc transporter), member 7	gi|646719875|gb|KDR21827.1|//hypothetical protein L798_03525, partial [Zootermopsis nevadensis];gi|646719873|gb|KDR21825.1|//Collagen alpha-5(VI) chain [Zootermopsis nevadensis]
MPWmpw vs Others	Mnat_17412	426	-6.26226	0.937792	Down	NA	NA	NA	K03006//DNA-directed RNA polymerase II subunit RPB1 [EC:2.7.7.6]	gi|646706923|gb|KDR13910.1|//Cuticle protein 19.8 [Zootermopsis nevadensis]
MPWmpw vs Others	BGI_novel_G001957	1625	-4.44877	0.902339	Down	NA	NA	NA	K12824//transcription elongation regulator 1	gi|646721136|gb|KDR22606.1|//hypothetical protein L798_12736, partial [Zootermopsis nevadensis]
MPWmpw vs Others	BGI_novel_G003119	380	-1.39099	0.814318	Down	NA	NA	NA	NA	NA
MPWmpw vs Others	Mnat_01577	207	-1.27671	0.802509	Down	NA	NA	NA	NA	NA
MPWmpw vs Others	BGI_novel_G001762	257	-1.78748	0.82749	Down	NA	NA	NA	K12852//116 kDa U5 small nuclear ribonucleoprotein component	gi|646704529|gb|KDR12657.1|//Serine/threonine-protein kinase SMG1, partial [Zootermopsis nevadensis]
MPWmpw vs Others	Mnat_11518	983	-1.35747	0.813239	Down	NA	NA	NA	NA	gi|646713386|gb|KDR17760.1|//hypothetical protein L798_07501 [Zootermopsis nevadensis]
MPWmpw vs Others	Mnat_15311	2244	-1.3925	0.810323	Down	NA	GO:0005198//structural molecule activity	NA	K06256//CD44 antigen;K05719//integrin beta 1;K06237//collagen, type IV, alpha;K06493//integrin beta 3;K10384//filaggrin;K06591//integrin beta 8;K10706//senataxin [EC:3.6.4.-];K04520//amyloid beta A4 protein	gi|646705837|gb|KDR13347.1|//Pro-resilin [Zootermopsis nevadensis];gi|646705839|gb|KDR13349.1|//Pro-resilin [Zootermopsis nevadensis]
MPWmpw vs Others	BGI_novel_G001151	2157	-1.37865	0.801627	Down	NA	NA	NA	K14972//PAX-interacting protein 1	gi|170595123|ref|XP_001902255.1|//U88 [Brugia malayi]
MPWmpw vs Others	BGI_novel_G003537	302	-2.82423	0.813554	Down	NA	NA	NA	NA	NA
MPWmpw vs Others	Mnat_12676	1890	-2.4235	0.883435	Down	NA	NA	NA	K03006//DNA-directed RNA polymerase II subunit RPB1 [EC:2.7.7.6];K14713//solute carrier family 39 (zinc transporter), member 7;K12567//titin [EC:2.7.11.1]	gi|383848912|ref|XP_003700091.1|//PREDICTED: cuticle protein 8-like [Megachile rotundata];gi|289684225|ref|NP_001166261.1|//cuticular protein RR-2 family member 45 precursor [Nasonia vitripennis]
MPWmpw vs Others	BGI_novel_G001013	866	-1.52908	0.811888	Down	NA	NA	NA	NA	gi|646719378|gb|KDR21500.1|//hypothetical protein L798_02964, partial [Zootermopsis nevadensis]
MPWmpw vs Others	BGI_novel_G001843	1677	-1.51814	0.831531	Down	NA	NA	NA	K03243//translation initiation factor 5B;K19607//X-linked retinitis pigmentosa GTPase regulator	gi|646710378|gb|KDR15897.1|//hypothetical protein L798_09824 [Zootermopsis nevadensis]
MPWmpw vs Others	Mnat_00679	279	-1.41609	0.804088	Down	NA	NA	NA	NA	gi|675375821|gb|KFM68723.1|//hypothetical protein X975_22444, partial [Stegodyphus mimosarum]
MPWmpw vs Others	Mnat_18019	2856	-1.82293	0.850457	Down	NA	NA	NA	K02184//formin 2	gi|646705842|gb|KDR13352.1|//hypothetical protein L798_12612, partial [Zootermopsis nevadensis]
MPWmpw vs Others	Mnat_17644	216	-7.40165	0.946477	Down	NA	NA	NA	K03006//DNA-directed RNA polymerase II subunit RPB1 [EC:2.7.7.6]	gi|646706923|gb|KDR13910.1|//Cuticle protein 19.8 [Zootermopsis nevadensis]
MPWmpw vs Others	BGI_novel_G001375	326	-1.54423	0.807677	Down	NA	NA	NA	K01273//membrane dipeptidase [EC:3.4.13.19]	gi|646704853|gb|KDR12822.1|//hypothetical protein L798_13241, partial [Zootermopsis nevadensis]
MPWmpw vs Others	Mnat_17858	111	-1.70674	0.808358	Down	GO:0030529//ribonucleoprotein complex	GO:0005198//structural molecule activity	GO:0010467//gene expression	K02924//large subunit ribosomal protein L39e	gi|646706017|gb|KDR13442.1|//60S ribosomal protein L39 [Zootermopsis nevadensis]
MPWmpw vs Others	Mnat_00309	1199	-4.12006	0.906278	Down	NA	NA	NA	K10385//loricrin;K14713//solute carrier family 39 (zinc transporter), member 7;K07604//type I keratin, acidic	gi|646719873|gb|KDR21825.1|//Collagen alpha-5(VI) chain [Zootermopsis nevadensis];gi|444727028|gb|ELW67537.1|//Cell surface glycoprotein 1 [Tupaia chinensis];gi|646697480|gb|KDR09173.1|//hypothetical protein L798_01208 [Zootermopsis nevadensis]
MPWmpw vs Others	BGI_novel_G002416	960	-2.60103	0.839431	Down	NA	NA	NA	K03006//DNA-directed RNA polymerase II subunit RPB1 [EC:2.7.7.6]	gi|646718322|gb|KDR20839.1|//Adult-specific cuticular protein ACP-20 [Zootermopsis nevadensis]
MPWmpw vs Others	BGI_novel_G001657	375	-1.49262	0.825697	Down	NA	NA	NA	K12852//116 kDa U5 small nuclear ribonucleoprotein component;K05330//potassium inwardly-rectifying channel subfamily J, other;K05677//ATP-binding cassette, subfamily D (ALD), member 3;K09382//paired box protein 1/9	gi|642949720|emb|CCH14900.1|//endonuclease-reverse transcriptase [Blattella germanica]
MPWmpw vs Others	BGI_novel_G001384	256	-1.77064	0.847373	Down	NA	NA	NA	NA	gi|602672780|ref|XP_007441891.1|//PREDICTED: putative uncharacterized protein FLJ37770-like isoform X1 [Python bivittatus]
MPWmpw vs Others	Mnat_00091	546	-1.66323	0.832304	Down	NA	NA	NA	NA	gi|646719452|gb|KDR21564.1|//hypothetical protein L798_01718 [Zootermopsis nevadensis]
MPWmpw vs Others	BGI_novel_G002623	3357	-1.46385	0.817099	Down	NA	NA	NA	K17495//CUB and sushi domain-containing protein;K17452//zinc finger protein AEBP2;K19503//anoctamin-9	gi|646720294|gb|KDR22080.1|//hypothetical protein L798_02578 [Zootermopsis nevadensis]
MPW vs Others	Mnat_14226	2145	3.30815	0.895097	Up	NA	NA	NA	K16819//angiomotin;K04632//guanine nucleotide-binding protein G(s) subunit alpha;K10385//loricrin	gi|646711507|gb|KDR16643.1|//Cuticle protein 6 [Zootermopsis nevadensis];gi|328699594|ref|XP_001950806.2|//PREDICTED: skin secretory protein xP2-like [Acyrthosiphon pisum]
MPW vs Others	Mnat_10665	606	2.40342	0.839221	Up	NA	GO:0005198//structural molecule activity	NA	K03006//DNA-directed RNA polymerase II subunit RPB1 [EC:2.7.7.6]	gi|646718318|gb|KDR20835.1|//Cuticle protein 19 [Zootermopsis nevadensis]
MPW vs Others	Mnat_12768	1584	2.15112	0.824332	Up	NA	NA	NA	K11426//SET and MYND domain-containing protein;K11848//ubiquitin carboxyl-terminal hydrolase 20/33 [EC:3.4.19.12]	gi|646719573|gb|KDR21630.1|//Protein msta, isoform A [Zootermopsis nevadensis]
MPW vs Others	Mnat_04412	662	1.68632	0.831659	Up	NA	GO:0005198//structural molecule activity	NA	K05185//gamma-aminobutyric acid receptor subunit epsilon;K13114//pinin	gi|646714048|gb|KDR18153.1|//Larval cuticle protein 2 [Zootermopsis nevadensis]
MPW vs Others	Mnat_11904	456	2.60238	0.883018	Up	NA	GO:0046872//metal ion binding;GO:0016628//oxidoreductase activity, acting on the CH-CH group of donors, NAD or NADP as acceptor	GO:0008152//metabolic process	K02183//calmodulin	gi|506968125|gb|AGM32406.1|//troponin C [Coptotermes formosanus]
MPW vs Others	Mnat_03173	249	4.56933	0.880855	Up	NA	NA	NA	NA	NA
MPW vs Others	Mnat_08769	3060	1.8701	0.846418	Up	GO:0005615//extracellular space	GO:0046872//metal ion binding	GO:0055072//iron ion homeostasis;GO:0006811//ion transport	K06569//melanoma-associated antigen p97	gi|22597202|gb|AAN03488.1|//transferrin [Mastotermes darwiniensis]
MPW vs Others	Mnat_14255	704	1.8478	0.841409	Up	NA	NA	NA	K14713//solute carrier family 39 (zinc transporter), member 7;K13649//folate receptor	gi|341895490|gb|EGT51425.1|//hypothetical protein CAEBREN_14174 [Caenorhabditis brenneri]
MPW vs Others	Mnat_15332	1135	2.70373	0.873158	Up	NA	GO:0046872//metal ion binding;GO:0005509//calcium ion binding	NA	K02183//calmodulin	gi|646702641|gb|KDR11750.1|//Troponin C, isoform 1 [Zootermopsis nevadensis]
MPW vs Others	BGI_novel_G000151	801	1.83612	0.841786	Up	NA	NA	NA	K10385//loricrin	gi|557774818|ref|XP_005187056.1|//PREDICTED: cuticle protein 16.5, isoform B-like [Musca domestica]
MPW vs Others	BGI_novel_G003196	2647	6.28524	0.930242	Up	NA	NA	NA	K10955//intestinal mucin-2;K04650//nuclear receptor co-repressor 1;K15179//negative elongation factor A	gi|646712868|gb|KDR17437.1|//hypothetical protein L798_08565 [Zootermopsis nevadensis]
MPW vs Others	Mnat_04409	1760	2.49451	0.840514	Up	NA	NA	NA	K06256//CD44 antigen;K11661//helicase SRCAP [EC:3.6.4.-];K11653//AT-rich interactive domain-containing protein 1;K00901//diacylglycerol kinase (ATP) [EC:2.7.1.107];K06236//collagen, type I/II/III/V/XI/XXIV/XXVII, alpha;K05719//integrin beta 1;K18040//tyrosine-protein phosphatase non-receptor type 23 [EC:3.1.3.48];K06493//integrin beta 3;K06257//syndecan 1;K04520//amyloid beta A4 protein	gi|646714045|gb|KDR18150.1|//hypothetical protein L798_08010 [Zootermopsis nevadensis]
MPW vs Others	Mnat_15916	210	4.43056	0.892454	Up	NA	NA	NA	NA	NA
MPW vs Others	Mnat_08510	890	2.03142	0.858007	Up	GO:0043292//contractile fiber	NA	GO:0030239//myofibril assembly	NA	gi|646718687|gb|KDR21073.1|//Flightin [Zootermopsis nevadensis]
MPW vs Others	BGI_novel_G003217	411	2.51349	0.86612	Up	NA	NA	NA	K15127//transcriptional adapter 2-beta	gi|387158147|gb|AFJ54027.1|//chemosensory protein [Bemisia tabaci]
MPW vs Others	Mnat_14227	1273	2.67235	0.838916	Up	NA	NA	NA	NA	gi|646711507|gb|KDR16643.1|//Cuticle protein 6 [Zootermopsis nevadensis]
MPW vs Others	Mnat_06175	771	1.99761	0.823943	Up	NA	NA	NA	K03006//DNA-directed RNA polymerase II subunit RPB1 [EC:2.7.7.6]	gi|646706204|gb|KDR13557.1|//Cuticle protein 8 [Zootermopsis nevadensis]
MPW vs Others	BGI_novel_G003538	764	3.56678	0.833846	Up	NA	NA	NA	K16889//cation channel sperm-associated protein 1;K07604//type I keratin, acidic	gi|646711503|gb|KDR16639.1|//hypothetical protein L798_09499 [Zootermopsis nevadensis]
MPW vs Others	BGI_novel_G003194	3085	1.9543	0.841334	Up	NA	NA	NA	NA	gi|646712868|gb|KDR17437.1|//hypothetical protein L798_08565 [Zootermopsis nevadensis]
MPW vs Others	Mnat_14228	357	3.35002	0.877592	Up	NA	NA	NA	NA	gi|646711505|gb|KDR16641.1|//Cuticle protein 2 [Zootermopsis nevadensis]
MPW vs Others	Mnat_17090	375	-2.21051	0.849373	Down	NA	NA	NA	K11433//histone-lysine N-methyltransferase SETMAR [EC:2.1.1.43];K09478//short/branched chain acyl-CoA dehydrogenase [EC:1.3.99.12];K17943//pumilio RNA-binding family	gi|307176478|gb|EFN66014.1|//Putative uncharacterized protein FLJ37770 [Camponotus floridanus]
MPW vs Others	Mnat_00307	1511	-3.27401	0.8866	Down	NA	NA	NA	K14713//solute carrier family 39 (zinc transporter), member 7	gi|646719875|gb|KDR21827.1|//hypothetical protein L798_03525, partial [Zootermopsis nevadensis];gi|646719873|gb|KDR21825.1|//Collagen alpha-5(VI) chain [Zootermopsis nevadensis]
MPW vs Others	Mnat_17412	426	-3.19014	0.891224	Down	NA	NA	NA	K03006//DNA-directed RNA polymerase II subunit RPB1 [EC:2.7.7.6]	gi|646706923|gb|KDR13910.1|//Cuticle protein 19.8 [Zootermopsis nevadensis]
MPW vs Others	BGI_novel_G001957	1625	-3.11926	0.888846	Down	NA	NA	NA	K12824//transcription elongation regulator 1	gi|646721136|gb|KDR22606.1|//hypothetical protein L798_12736, partial [Zootermopsis nevadensis]
MPW vs Others	BGI_novel_G000782	453	-2.09399	0.809604	Down	NA	NA	NA	K14810//ATP-dependent RNA helicase DDX56/DBP9 [EC:3.6.4.13];K11433//histone-lysine N-methyltransferase SETMAR [EC:2.1.1.43];K01873//valyl-tRNA synthetase [EC:6.1.1.9]	gi|307180535|gb|EFN68500.1|//Histone-lysine N-methyltransferase SETMAR [Camponotus floridanus]
MPW vs Others	BGI_novel_G000808	231	-1.43957	0.800366	Down	NA	NA	NA	NA	NA
MPW vs Others	Mnat_12676	1890	-2.1826	0.868645	Down	NA	NA	NA	K03006//DNA-directed RNA polymerase II subunit RPB1 [EC:2.7.7.6];K14713//solute carrier family 39 (zinc transporter), member 7;K12567//titin [EC:2.7.11.1]	gi|383848912|ref|XP_003700091.1|//PREDICTED: cuticle protein 8-like [Megachile rotundata];gi|289684225|ref|NP_001166261.1|//cuticular protein RR-2 family member 45 precursor [Nasonia vitripennis]
MPW vs Others	Mnat_01755	270	-1.50306	0.801461	Down	GO:0044425//membrane part	NA	GO:0022900//electron transport chain	K00412//ubiquinol-cytochrome c reductase cytochrome b subunit	gi|394831402|ref|YP_006503998.1|//cytochrome b (mitochondrion) [Macrotermes subhyalinus]
MPW vs Others	BGI_novel_G001496	294	-1.70539	0.838188	Down	NA	NA	NA	K11433//histone-lysine N-methyltransferase SETMAR [EC:2.1.1.43];K09478//short/branched chain acyl-CoA dehydrogenase [EC:1.3.99.12];K17943//pumilio RNA-binding family	gi|607368019|gb|EZA62142.1|//hypothetical protein X777_03749 [Cerapachys biroi]
MPW vs Others	BGI_novel_G001238	832	-1.92168	0.810114	Down	NA	NA	NA	K11433//histone-lysine N-methyltransferase SETMAR [EC:2.1.1.43];K09478//short/branched chain acyl-CoA dehydrogenase [EC:1.3.99.12]	gi|383854146|ref|XP_003702583.1|//PREDICTED: histone-lysine N-methyltransferase SETMAR-like [Megachile rotundata]
MPW vs Others	Mnat_17644	216	-4.21615	0.886705	Down	NA	NA	NA	K03006//DNA-directed RNA polymerase II subunit RPB1 [EC:2.7.7.6]	gi|646706923|gb|KDR13910.1|//Cuticle protein 19.8 [Zootermopsis nevadensis]
MPW vs Others	BGI_novel_G001299	295	-2.24708	0.819445	Down	NA	NA	NA	NA	gi|646704854|gb|KDR12823.1|//hypothetical protein L798_13242, partial [Zootermopsis nevadensis]
MPW vs Others	Mnat_00309	1199	-3.25182	0.896133	Down	NA	NA	NA	K10385//loricrin;K14713//solute carrier family 39 (zinc transporter), member 7;K07604//type I keratin, acidic	gi|646719873|gb|KDR21825.1|//Collagen alpha-5(VI) chain [Zootermopsis nevadensis];gi|444727028|gb|ELW67537.1|//Cell surface glycoprotein 1 [Tupaia chinensis];gi|646697480|gb|KDR09173.1|//hypothetical protein L798_01208 [Zootermopsis nevadensis]
MPW vs Others	BGI_novel_G002416	960	-1.86226	0.803328	Down	NA	NA	NA	K03006//DNA-directed RNA polymerase II subunit RPB1 [EC:2.7.7.6]	gi|646718322|gb|KDR20839.1|//Adult-specific cuticular protein ACP-20 [Zootermopsis nevadensis]
MPW vs Others	BGI_novel_G002121	355	-2.24167	0.833736	Down	NA	NA	NA	K11433//histone-lysine N-methyltransferase SETMAR [EC:2.1.1.43];K09478//short/branched chain acyl-CoA dehydrogenase [EC:1.3.99.12];K17943//pumilio RNA-binding family	gi|194877522|ref|XP_001973894.1|//GG21394 [Drosophila erecta]
mpw vs Others	Mnat_14226	2145	2.88387	0.891718	Up	NA	NA	NA	K16819//angiomotin;K04632//guanine nucleotide-binding protein G(s) subunit alpha;K10385//loricrin	gi|646711507|gb|KDR16643.1|//Cuticle protein 6 [Zootermopsis nevadensis];gi|328699594|ref|XP_001950806.2|//PREDICTED: skin secretory protein xP2-like [Acyrthosiphon pisum]
mpw vs Others	Mnat_03056	672	2.69746	0.839866	Up	NA	NA	NA	K00804//geranylgeranyl diphosphate synthase, type III [EC:2.5.1.1 2.5.1.10 2.5.1.29]	gi|646703096|gb|KDR11942.1|//Geranylgeranyl pyrophosphate synthetase [Zootermopsis nevadensis]
mpw vs Others	Mnat_15231	2109	2.21412	0.81366	Up	NA	GO:0020037//heme binding;GO:0046872//metal ion binding;GO:0004096//catalase activity	GO:0006979//response to oxidative stress;GO:0042744//hydrogen peroxide catabolic process;GO:0055114//oxidation-reduction process	K03781//catalase [EC:1.11.1.6]	gi|646694394|gb|KDR07975.1|//Catalase [Zootermopsis nevadensis]
mpw vs Others	Mnat_12768	1584	1.89051	0.818596	Up	NA	NA	NA	K11426//SET and MYND domain-containing protein;K11848//ubiquitin carboxyl-terminal hydrolase 20/33 [EC:3.4.19.12]	gi|646719573|gb|KDR21630.1|//Protein msta, isoform A [Zootermopsis nevadensis]
mpw vs Others	Mnat_11904	456	2.39905	0.88146	Up	NA	GO:0046872//metal ion binding;GO:0016628//oxidoreductase activity, acting on the CH-CH group of donors, NAD or NADP as acceptor	GO:0008152//metabolic process	K02183//calmodulin	gi|506968125|gb|AGM32406.1|//troponin C [Coptotermes formosanus]
mpw vs Others	Mnat_03173	249	3.68617	0.876121	Up	NA	NA	NA	NA	NA
mpw vs Others	Mnat_08769	3060	1.94378	0.858707	Up	GO:0005615//extracellular space	GO:0046872//metal ion binding	GO:0055072//iron ion homeostasis;GO:0006811//ion transport	K06569//melanoma-associated antigen p97	gi|22597202|gb|AAN03488.1|//transferrin [Mastotermes darwiniensis]
mpw vs Others	Mnat_14255	704	2.797	0.884983	Up	NA	NA	NA	K14713//solute carrier family 39 (zinc transporter), member 7;K13649//folate receptor	gi|341895490|gb|EGT51425.1|//hypothetical protein CAEBREN_14174 [Caenorhabditis brenneri]
mpw vs Others	Mnat_10414	2341	1.28538	0.802959	Up	GO:0005615//extracellular space;GO:0005576//extracellular region	GO:0045735//nutrient reservoir activity	GO:0006810//transport	K00505//tyrosinase [EC:1.14.18.1]	gi|66957917|gb|AAU20852.2|//hexamerin II [Reticulitermes flavipes]
mpw vs Others	Mnat_15332	1135	2.18695	0.862801	Up	NA	GO:0046872//metal ion binding;GO:0005509//calcium ion binding	NA	K02183//calmodulin	gi|646702641|gb|KDR11750.1|//Troponin C, isoform 1 [Zootermopsis nevadensis]
mpw vs Others	BGI_novel_G003196	2647	5.67766	0.917381	Up	NA	NA	NA	K10955//intestinal mucin-2;K04650//nuclear receptor co-repressor 1;K15179//negative elongation factor A	gi|646712868|gb|KDR17437.1|//hypothetical protein L798_08565 [Zootermopsis nevadensis]
mpw vs Others	Mnat_15839	1156	2.14569	0.827325	Up	NA	NA	NA	NA	gi|108879789|gb|EAT44014.1|//AAEL004588-PA [Aedes aegypti]
mpw vs Others	Mnat_07860	666	1.44029	0.821226	Up	NA	NA	NA	NA	NA
mpw vs Others	BGI_novel_G002415	1520	1.48899	0.826839	Up	NA	NA	NA	K03006//DNA-directed RNA polymerase II subunit RPB1 [EC:2.7.7.6]	gi|646718321|gb|KDR20838.1|//Adult-specific cuticular protein ACP-20 [Zootermopsis nevadensis]
mpw vs Others	Mnat_15916	210	4.178	0.893442	Up	NA	NA	NA	NA	NA
mpw vs Others	Mnat_10415	2411	1.67864	0.846499	Up	NA	NA	NA	K00505//tyrosinase [EC:1.14.18.1]	gi|190356645|dbj|BAG48838.1|//hexamerin 1 [Reticulitermes speratus]
mpw vs Others	Mnat_10669	721	1.29815	0.803154	Up	NA	NA	NA	K03006//DNA-directed RNA polymerase II subunit RPB1 [EC:2.7.7.6]	gi|646718322|gb|KDR20839.1|//Adult-specific cuticular protein ACP-20 [Zootermopsis nevadensis];gi|646718321|gb|KDR20838.1|//Adult-specific cuticular protein ACP-20 [Zootermopsis nevadensis]
mpw vs Others	Mnat_15808	5488	1.73049	0.841212	Up	NA	NA	NA	K10955//intestinal mucin-2;K17298//mucin-13	gi|646714262|gb|KDR18300.1|//hypothetical protein L798_07794 [Zootermopsis nevadensis]
mpw vs Others	Mnat_07861	723	1.39904	0.817206	Up	NA	NA	NA	NA	gi|646697481|gb|KDR09174.1|//hypothetical protein L798_01209 [Zootermopsis nevadensis]
mpw vs Others	BGI_novel_G003316	220	1.39719	0.805224	Up	NA	NA	NA	NA	NA
mpw vs Others	BGI_novel_G002417	255	2.48076	0.881727	Up	NA	NA	NA	K03006//DNA-directed RNA polymerase II subunit RPB1 [EC:2.7.7.6]	gi|646718322|gb|KDR20839.1|//Adult-specific cuticular protein ACP-20 [Zootermopsis nevadensis]
mpw vs Others	Mnat_00308	1322	1.41357	0.81688	Up	NA	NA	NA	K07604//type I keratin, acidic	gi|646719875|gb|KDR21827.1|//hypothetical protein L798_03525, partial [Zootermopsis nevadensis]
mpw vs Others	Mnat_08510	890	1.86866	0.855668	Up	GO:0043292//contractile fiber	NA	GO:0030239//myofibril assembly	NA	gi|646718687|gb|KDR21073.1|//Flightin [Zootermopsis nevadensis]
mpw vs Others	BGI_novel_G003217	411	1.80606	0.841079	Up	NA	NA	NA	K15127//transcriptional adapter 2-beta	gi|387158147|gb|AFJ54027.1|//chemosensory protein [Bemisia tabaci]
mpw vs Others	BGI_novel_G000575	264	1.67475	0.820921	Up	NA	NA	NA	NA	gi|602672780|ref|XP_007441891.1|//PREDICTED: putative uncharacterized protein FLJ37770-like isoform X1 [Python bivittatus]
mpw vs Others	Mnat_14227	1273	3.77737	0.862125	Up	NA	NA	NA	NA	gi|646711507|gb|KDR16643.1|//Cuticle protein 6 [Zootermopsis nevadensis]
mpw vs Others	Mnat_06175	771	2.1894	0.842195	Up	NA	NA	NA	K03006//DNA-directed RNA polymerase II subunit RPB1 [EC:2.7.7.6]	gi|646706204|gb|KDR13557.1|//Cuticle protein 8 [Zootermopsis nevadensis]
mpw vs Others	BGI_novel_G002314	2199	1.88554	0.809185	Up	NA	NA	NA	NA	gi|646717057|gb|KDR20051.1|//hypothetical protein L798_05444 [Zootermopsis nevadensis]
mpw vs Others	BGI_novel_G003097	4407	1.39891	0.814229	Up	NA	NA	NA	K03006//DNA-directed RNA polymerase II subunit RPB1 [EC:2.7.7.6]	gi|646717956|gb|KDR20611.1|//hypothetical protein L798_04372 [Zootermopsis nevadensis]
mpw vs Others	BGI_novel_G000289	7651	9.8933	0.887898	Up	NA	NA	NA	K17597//double-stranded RNA-binding protein Staufen	gi|646715068|gb|KDR18807.1|//Double-stranded RNA-binding protein Staufen-like protein 2 [Zootermopsis nevadensis]
mpw vs Others	Mnat_06944	475	2.20318	0.818401	Up	NA	NA	NA	NA	gi|506968221|gb|AGM32454.1|//venom protein R-like protein [Coptotermes formosanus];gi|506968127|gb|AGM32407.1|//venom protein R-like protein [Coptotermes formosanus]
mpw vs Others	Mnat_07862	801	2.31915	0.880344	Up	NA	NA	NA	NA	gi|646719873|gb|KDR21825.1|//Collagen alpha-5(VI) chain [Zootermopsis nevadensis]
mpw vs Others	BGI_novel_G001299	295	11.1024	0.914607	Up	NA	NA	NA	NA	gi|646704854|gb|KDR12823.1|//hypothetical protein L798_13242, partial [Zootermopsis nevadensis]
mpw vs Others	BGI_novel_G001877	1295	2.02242	0.867287	Up	NA	NA	NA	NA	gi|642932967|ref|XP_008197209.1|//PREDICTED: uncharacterized protein LOC103314087 [Tribolium castaneum]
mpw vs Others	BGI_novel_G003051	254	4.31665	0.833229	Up	NA	NA	NA	NA	gi|646724213|gb|KDR24543.1|//hypothetical protein L798_13237 [Zootermopsis nevadensis]
mpw vs Others	BGI_novel_G003538	764	5.14511	0.85955	Up	NA	NA	NA	K16889//cation channel sperm-associated protein 1;K07604//type I keratin, acidic	gi|646711503|gb|KDR16639.1|//hypothetical protein L798_09499 [Zootermopsis nevadensis]
mpw vs Others	BGI_novel_G002723	1339	2.05438	0.862939	Up	NA	NA	NA	NA	gi|646700838|gb|KDR10813.1|//hypothetical protein L798_14906 [Zootermopsis nevadensis]
mpw vs Others	Mnat_12717	521	1.84993	0.858511	Up	NA	NA	NA	K18406//tudor domain-containing protein 2	gi|646714125|gb|KDR18218.1|//hypothetical protein L798_06969, partial [Zootermopsis nevadensis]
mpw vs Others	BGI_novel_G003194	3085	2.22462	0.862908	Up	NA	NA	NA	NA	gi|646712868|gb|KDR17437.1|//hypothetical protein L798_08565 [Zootermopsis nevadensis]
mpw vs Others	Mnat_14228	357	2.90357	0.875566	Up	NA	NA	NA	NA	gi|646711505|gb|KDR16641.1|//Cuticle protein 2 [Zootermopsis nevadensis]
mpw vs Others	Mnat_07424	249	1.50954	0.812662	Up	NA	NA	NA	NA	gi|506965548|gb|AGM32126.1|//hypothetical protein [Coptotermes formosanus]
mpw vs Others	Mnat_15841	636	3.36081	0.897746	Up	NA	NA	NA	NA	gi|506968677|gb|AGM32682.1|//hypothetical protein [Coptotermes formosanus]
mpw vs Others	BGI_novel_G000207	373	-1.47874	0.823872	Down	NA	NA	NA	K18441//cytohesin;K15173//transcription termination factor 2 [EC:3.6.4.-];K01283//peptidyl-dipeptidase A [EC:3.4.15.1]	gi|646716654|gb|KDR19811.1|//hypothetical protein L798_04744, partial [Zootermopsis nevadensis]
mpw vs Others	BGI_novel_G000166	514	-1.3386	0.806829	Down	NA	NA	NA	NA	NA
mpw vs Others	BGI_novel_G002509	266	-1.97987	0.851062	Down	NA	NA	NA	NA	gi|602672780|ref|XP_007441891.1|//PREDICTED: putative uncharacterized protein FLJ37770-like isoform X1 [Python bivittatus]
mpw vs Others	Mnat_17734	429	-2.49758	0.800795	Down	NA	NA	NA	K01759//lactoylglutathione lyase [EC:4.4.1.5]	gi|646716893|gb|KDR19951.1|//hypothetical protein L798_05229 [Zootermopsis nevadensis]
mpw vs Others	BGI_novel_G000916	455	-2.47727	0.852336	Down	NA	NA	NA	K00108//choline dehydrogenase [EC:1.1.99.1];K01273//membrane dipeptidase [EC:3.4.13.19];K12852//116 kDa U5 small nuclear ribonucleoprotein component;K17935//sorting nexin-29	gi|672374617|gb|AIJ27486.1|//endonuclease-reverse transcriptase [Eyprepocnemis plorans plorans]
mpw vs Others	BGI_novel_G000403	236	-1.57773	0.830935	Down	NA	NA	NA	NA	gi|642949720|emb|CCH14900.1|//endonuclease-reverse transcriptase [Blattella germanica]
mpw vs Others	BGI_novel_G001543	374	-2.58465	0.82963	Down	NA	NA	NA	K14810//ATP-dependent RNA helicase DDX56/DBP9 [EC:3.6.4.13];K11433//histone-lysine N-methyltransferase SETMAR [EC:2.1.1.43];K09478//short/branched chain acyl-CoA dehydrogenase [EC:1.3.99.12]	gi|383863491|ref|XP_003707214.1|//PREDICTED: histone-lysine N-methyltransferase SETMAR-like [Megachile rotundata]
mpw vs Others	BGI_novel_G000647	246	-1.96899	0.810409	Down	NA	NA	NA	NA	gi|602672780|ref|XP_007441891.1|//PREDICTED: putative uncharacterized protein FLJ37770-like isoform X1 [Python bivittatus]
mpw vs Others	BGI_novel_G000837	280	-3.01671	0.883735	Down	NA	NA	NA	K12852//116 kDa U5 small nuclear ribonucleoprotein component	gi|646704529|gb|KDR12657.1|//Serine/threonine-protein kinase SMG1, partial [Zootermopsis nevadensis]
mpw vs Others	Mnat_09810	1131	-1.69915	0.824758	Down	NA	NA	NA	K01273//membrane dipeptidase [EC:3.4.13.19];K04148//dopamine D1-like receptor;K14032//nuclear receptor subfamily 2 group F member 3;K04710//ceramide synthetase [EC:2.3.1.24]	gi|642949720|emb|CCH14900.1|//endonuclease-reverse transcriptase [Blattella germanica]
mpw vs Others	BGI_novel_G000874	580	-1.93321	0.850114	Down	NA	NA	NA	K01408//insulysin [EC:3.4.24.56];K18441//cytohesin;K12852//116 kDa U5 small nuclear ribonucleoprotein component;K03164//DNA topoisomerase II [EC:5.99.1.3];K11647//SWI/SNF-related matrix-associated actin-dependent regulator of chromatin subfamily A member 2/4 [EC:3.6.4.-]	gi|642949720|emb|CCH14900.1|//endonuclease-reverse transcriptase [Blattella germanica]
mpw vs Others	BGI_novel_G000372	298	-1.56809	0.818297	Down	NA	NA	NA	K18441//cytohesin;K15173//transcription termination factor 2 [EC:3.6.4.-]	gi|646712507|gb|KDR17239.1|//hypothetical protein L798_08804, partial [Zootermopsis nevadensis]
mpw vs Others	Mnat_11906	354	-4.70832	0.814748	Down	NA	NA	NA	K01273//membrane dipeptidase [EC:3.4.13.19];K14832//ribosome biogenesis protein MAK21	gi|646718234|gb|KDR20788.1|//Craniofacial development protein 2, partial [Zootermopsis nevadensis]
mpw vs Others	BGI_novel_G002431	502	-1.33146	0.803204	Down	NA	NA	NA	K11433//histone-lysine N-methyltransferase SETMAR [EC:2.1.1.43]	gi|602672780|ref|XP_007441891.1|//PREDICTED: putative uncharacterized protein FLJ37770-like isoform X1 [Python bivittatus]
mpw vs Others	BGI_novel_G000995	304	-1.6516	0.840359	Down	NA	NA	NA	NA	NA
mpw vs Others	Mnat_00939	783	-1.80402	0.833791	Down	NA	NA	NA	K01273//membrane dipeptidase [EC:3.4.13.19];K04257//olfactory receptor	gi|646704854|gb|KDR12823.1|//hypothetical protein L798_13242, partial [Zootermopsis nevadensis]
mpw vs Others	BGI_novel_G002607	424	-1.70276	0.800106	Down	NA	NA	NA	K01273//membrane dipeptidase [EC:3.4.13.19];K00108//choline dehydrogenase [EC:1.1.99.1];K01164//ribonuclease P/MRP protein subunit POP1 [EC:3.1.26.5];K04148//dopamine D1-like receptor;K17935//sorting nexin-29	gi|642949720|emb|CCH14900.1|//endonuclease-reverse transcriptase [Blattella germanica]
mpw vs Others	BGI_novel_G002590	288	-1.58065	0.818292	Down	NA	NA	NA	K18441//cytohesin;K15173//transcription termination factor 2 [EC:3.6.4.-]	gi|646722645|gb|KDR23576.1|//hypothetical protein L798_12400 [Zootermopsis nevadensis]
mpw vs Others	BGI_novel_G001762	257	-2.41734	0.866087	Down	NA	NA	NA	K12852//116 kDa U5 small nuclear ribonucleoprotein component	gi|646704529|gb|KDR12657.1|//Serine/threonine-protein kinase SMG1, partial [Zootermopsis nevadensis]
mpw vs Others	BGI_novel_G003537	302	-3.30005	0.848342	Down	NA	NA	NA	NA	NA
mpw vs Others	BGI_novel_G001633	291	-2.07866	0.836525	Down	NA	NA	NA	K12852//116 kDa U5 small nuclear ribonucleoprotein component;K09382//paired box protein 1/9	gi|646706043|gb|KDR13468.1|//hypothetical protein L798_12577 [Zootermopsis nevadensis]
mpw vs Others	BGI_novel_G001379	330	-1.58328	0.809528	Down	NA	NA	NA	K12852//116 kDa U5 small nuclear ribonucleoprotein component	gi|646721657|gb|KDR22935.1|//hypothetical protein L798_14792, partial [Zootermopsis nevadensis]
mpw vs Others	Mnat_00679	279	-1.84785	0.845975	Down	NA	NA	NA	NA	gi|675375821|gb|KFM68723.1|//hypothetical protein X975_22444, partial [Stegodyphus mimosarum]
mpw vs Others	BGI_novel_G000574	282	-1.58784	0.814608	Down	NA	NA	NA	K01273//membrane dipeptidase [EC:3.4.13.19]	gi|646718234|gb|KDR20788.1|//Craniofacial development protein 2, partial [Zootermopsis nevadensis]
mpw vs Others	BGI_novel_G000273	258	-1.97388	0.845799	Down	NA	NA	NA	NA	gi|642949720|emb|CCH14900.1|//endonuclease-reverse transcriptase [Blattella germanica]
mpw vs Others	BGI_novel_G001375	326	-1.66972	0.824219	Down	NA	NA	NA	K01273//membrane dipeptidase [EC:3.4.13.19]	gi|646704853|gb|KDR12822.1|//hypothetical protein L798_13241, partial [Zootermopsis nevadensis]
mpw vs Others	BGI_novel_G002778	642	-1.98344	0.828208	Down	NA	NA	NA	K00108//choline dehydrogenase [EC:1.1.99.1];K01273//membrane dipeptidase [EC:3.4.13.19];K12852//116 kDa U5 small nuclear ribonucleoprotein component;K10408//dynein heavy chain, axonemal;K17935//sorting nexin-29	gi|672374617|gb|AIJ27486.1|//endonuclease-reverse transcriptase [Eyprepocnemis plorans plorans]
mpw vs Others	BGI_novel_G000882	284	-1.34388	0.804202	Down	NA	NA	NA	NA	gi|646718233|gb|KDR20787.1|//hypothetical protein L798_05100 [Zootermopsis nevadensis]
mpw vs Others	BGI_novel_G001259	446	-1.86559	0.845842	Down	NA	NA	NA	K11433//histone-lysine N-methyltransferase SETMAR [EC:2.1.1.43]	gi|602672780|ref|XP_007441891.1|//PREDICTED: putative uncharacterized protein FLJ37770-like isoform X1 [Python bivittatus]
mpw vs Others	BGI_novel_G001657	375	-1.70713	0.845463	Down	NA	NA	NA	K12852//116 kDa U5 small nuclear ribonucleoprotein component;K05330//potassium inwardly-rectifying channel subfamily J, other;K05677//ATP-binding cassette, subfamily D (ALD), member 3;K09382//paired box protein 1/9	gi|642949720|emb|CCH14900.1|//endonuclease-reverse transcriptase [Blattella germanica]
mpw vs Others	BGI_novel_G001384	256	-2.54786	0.883016	Down	NA	NA	NA	NA	gi|602672780|ref|XP_007441891.1|//PREDICTED: putative uncharacterized protein FLJ37770-like isoform X1 [Python bivittatus]
mpw vs Others	BGI_novel_G002065	263	-1.9328	0.82527	Down	NA	NA	NA	NA	NA
mpw vs Others	BGI_novel_G002623	3357	-1.49473	0.819887	Down	NA	NA	NA	K17495//CUB and sushi domain-containing protein;K17452//zinc finger protein AEBP2;K19503//anoctamin-9	gi|646720294|gb|KDR22080.1|//hypothetical protein L798_02578 [Zootermopsis nevadensis]
MPW vs mpw	BGI_novel_G000387	470	1.12868	0.82827	Up	NA	NA	NA	K11433//histone-lysine N-methyltransferase SETMAR [EC:2.1.1.43]	gi|602672780|ref|XP_007441891.1|//PREDICTED: putative uncharacterized protein FLJ37770-like isoform X1 [Python bivittatus]
MPW vs mpw	BGI_novel_G000207	373	1.49858	0.860487	Up	NA	NA	NA	K18441//cytohesin;K15173//transcription termination factor 2 [EC:3.6.4.-];K01283//peptidyl-dipeptidase A [EC:3.4.15.1]	gi|646716654|gb|KDR19811.1|//hypothetical protein L798_04744, partial [Zootermopsis nevadensis]
MPW vs mpw	BGI_novel_G000166	514	1.17848	0.834424	Up	NA	NA	NA	NA	NA
MPW vs mpw	BGI_novel_G000786	292	1.07364	0.808038	Up	NA	NA	NA	K01408//insulysin [EC:3.4.24.56];K18441//cytohesin	gi|642949720|emb|CCH14900.1|//endonuclease-reverse transcriptase [Blattella germanica]
MPW vs mpw	BGI_novel_G002509	266	1.98967	0.874509	Up	NA	NA	NA	NA	gi|602672780|ref|XP_007441891.1|//PREDICTED: putative uncharacterized protein FLJ37770-like isoform X1 [Python bivittatus]
MPW vs mpw	Mnat_17734	429	2.25347	0.82536	Up	NA	NA	NA	K01759//lactoylglutathione lyase [EC:4.4.1.5]	gi|646716893|gb|KDR19951.1|//hypothetical protein L798_05229 [Zootermopsis nevadensis]
MPW vs mpw	BGI_novel_G000916	455	2.33512	0.868318	Up	NA	NA	NA	K00108//choline dehydrogenase [EC:1.1.99.1];K01273//membrane dipeptidase [EC:3.4.13.19];K12852//116 kDa U5 small nuclear ribonucleoprotein component;K17935//sorting nexin-29	gi|672374617|gb|AIJ27486.1|//endonuclease-reverse transcriptase [Eyprepocnemis plorans plorans]
MPW vs mpw	BGI_novel_G001481	329	1.80048	0.832746	Up	NA	NA	NA	K14810//ATP-dependent RNA helicase DDX56/DBP9 [EC:3.6.4.13];K11433//histone-lysine N-methyltransferase SETMAR [EC:2.1.1.43];K01873//valyl-tRNA synthetase [EC:6.1.1.9]	gi|332024872|gb|EGI65060.1|//Mariner Mos1 transposase [Acromyrmex echinatior]
MPW vs mpw	BGI_novel_G000403	236	1.51674	0.857927	Up	NA	NA	NA	NA	gi|642949720|emb|CCH14900.1|//endonuclease-reverse transcriptase [Blattella germanica]
MPW vs mpw	BGI_novel_G001108	429	1.39395	0.818922	Up	NA	NA	NA	K01273//membrane dipeptidase [EC:3.4.13.19]	gi|672374615|gb|AIJ27485.1|//endonuclease-reverse transcriptase [Eyprepocnemis plorans plorans]
MPW vs mpw	BGI_novel_G001749	316	1.38981	0.828906	Up	NA	NA	NA	K08187//MFS transporter, MCP family, solute carrier family 16 (monocarboxylic acid transporters), member 10;K11140//aminopeptidase N [EC:3.4.11.2];K01873//valyl-tRNA synthetase [EC:6.1.1.9]	gi|646723361|gb|KDR23995.1|//hypothetical protein L798_07934 [Zootermopsis nevadensis]
MPW vs mpw	Mnat_16314	759	1.01212	0.806967	Up	NA	NA	NA	NA	gi|646465804|gb|KDQ65242.1|//Rhythmically expressed gene 5 protein [Zootermopsis nevadensis]
MPW vs mpw	Mnat_04412	662	1.03877	0.809375	Up	NA	GO:0005198//structural molecule activity	NA	K05185//gamma-aminobutyric acid receptor subunit epsilon;K13114//pinin	gi|646714048|gb|KDR18153.1|//Larval cuticle protein 2 [Zootermopsis nevadensis]
MPW vs mpw	BGI_novel_G001393	324	1.14062	0.825085	Up	NA	NA	NA	K01408//insulysin [EC:3.4.24.56];K18441//cytohesin;K12852//116 kDa U5 small nuclear ribonucleoprotein component;K11647//SWI/SNF-related matrix-associated actin-dependent regulator of chromatin subfamily A member 2/4 [EC:3.6.4.-]	gi|646721657|gb|KDR22935.1|//hypothetical protein L798_14792, partial [Zootermopsis nevadensis]
MPW vs mpw	BGI_novel_G001543	374	2.60413	0.853111	Up	NA	NA	NA	K14810//ATP-dependent RNA helicase DDX56/DBP9 [EC:3.6.4.13];K11433//histone-lysine N-methyltransferase SETMAR [EC:2.1.1.43];K09478//short/branched chain acyl-CoA dehydrogenase [EC:1.3.99.12]	gi|383863491|ref|XP_003707214.1|//PREDICTED: histone-lysine N-methyltransferase SETMAR-like [Megachile rotundata]
MPW vs mpw	BGI_novel_G000749	1708	1.12455	0.801809	Up	NA	NA	NA	K03006//DNA-directed RNA polymerase II subunit RPB1 [EC:2.7.7.6];K17602//YLP motif-containing protein 1;K17286//erythrocyte band 7 integral membrane protein;K15047//heterogeneous nuclear ribonucleoprotein U-like protein 1	gi|91077536|ref|XP_971011.1|//PREDICTED: extensin isoform X1 [Tribolium castaneum]
MPW vs mpw	BGI_novel_G002266	412	1.39354	0.810219	Up	NA	NA	NA	K01273//membrane dipeptidase [EC:3.4.13.19]	gi|642949720|emb|CCH14900.1|//endonuclease-reverse transcriptase [Blattella germanica]
MPW vs mpw	BGI_novel_G000647	246	1.42064	0.808436	Up	NA	NA	NA	NA	gi|602672780|ref|XP_007441891.1|//PREDICTED: putative uncharacterized protein FLJ37770-like isoform X1 [Python bivittatus]
MPW vs mpw	BGI_novel_G000094	296	1.13996	0.812409	Up	NA	NA	NA	NA	gi|675390430|gb|KFM83327.1|//Mariner Mos1 transposase, partial [Stegodyphus mimosarum]
MPW vs mpw	BGI_novel_G000151	801	1.09332	0.814902	Up	NA	NA	NA	K10385//loricrin	gi|557774818|ref|XP_005187056.1|//PREDICTED: cuticle protein 16.5, isoform B-like [Musca domestica]
MPW vs mpw	BGI_novel_G002830	297	1.2518	0.821444	Up	NA	NA	NA	K01408//insulysin [EC:3.4.24.56];K12852//116 kDa U5 small nuclear ribonucleoprotein component;K11647//SWI/SNF-related matrix-associated actin-dependent regulator of chromatin subfamily A member 2/4 [EC:3.6.4.-]	gi|646711563|gb|KDR16678.1|//hypothetical protein L798_09068 [Zootermopsis nevadensis]
MPW vs mpw	BGI_novel_G000837	280	2.9291	0.893908	Up	NA	NA	NA	K12852//116 kDa U5 small nuclear ribonucleoprotein component	gi|646704529|gb|KDR12657.1|//Serine/threonine-protein kinase SMG1, partial [Zootermopsis nevadensis]
MPW vs mpw	BGI_novel_G002280	273	1.21565	0.815443	Up	NA	NA	NA	NA	gi|675371899|gb|KFM64801.1|//Histone-lysine N-methyltransferase SETMAR, partial [Stegodyphus mimosarum]
MPW vs mpw	Mnat_10443	375	2.40515	0.822866	Up	NA	NA	NA	K14810//ATP-dependent RNA helicase DDX56/DBP9 [EC:3.6.4.13];K11433//histone-lysine N-methyltransferase SETMAR [EC:2.1.1.43];K09478//short/branched chain acyl-CoA dehydrogenase [EC:1.3.99.12];K01873//valyl-tRNA synthetase [EC:6.1.1.9]	gi|307180535|gb|EFN68500.1|//Histone-lysine N-methyltransferase SETMAR [Camponotus floridanus]
MPW vs mpw	BGI_novel_G001678	414	1.00534	0.811489	Up	NA	NA	NA	K00915//inositol-polyphosphate multikinase [EC:2.7.1.140 2.7.1.151];K01408//insulysin [EC:3.4.24.56];K12852//116 kDa U5 small nuclear ribonucleoprotein component;K18441//cytohesin;K11647//SWI/SNF-related matrix-associated actin-dependent regulator of chromatin subfamily A member 2/4 [EC:3.6.4.-]	gi|642949720|emb|CCH14900.1|//endonuclease-reverse transcriptase [Blattella germanica]
MPW vs mpw	Mnat_09810	1131	1.32008	0.827948	Up	NA	NA	NA	K01273//membrane dipeptidase [EC:3.4.13.19];K04148//dopamine D1-like receptor;K14032//nuclear receptor subfamily 2 group F member 3;K04710//ceramide synthetase [EC:2.3.1.24]	gi|642949720|emb|CCH14900.1|//endonuclease-reverse transcriptase [Blattella germanica]
MPW vs mpw	BGI_novel_G000874	580	1.60965	0.85916	Up	NA	NA	NA	K01408//insulysin [EC:3.4.24.56];K18441//cytohesin;K12852//116 kDa U5 small nuclear ribonucleoprotein component;K03164//DNA topoisomerase II [EC:5.99.1.3];K11647//SWI/SNF-related matrix-associated actin-dependent regulator of chromatin subfamily A member 2/4 [EC:3.6.4.-]	gi|642949720|emb|CCH14900.1|//endonuclease-reverse transcriptase [Blattella germanica]
MPW vs mpw	BGI_novel_G000372	298	1.16441	0.81805	Up	NA	NA	NA	K18441//cytohesin;K15173//transcription termination factor 2 [EC:3.6.4.-]	gi|646712507|gb|KDR17239.1|//hypothetical protein L798_08804, partial [Zootermopsis nevadensis]
MPW vs mpw	Mnat_11906	354	4.61226	0.840624	Up	NA	NA	NA	K01273//membrane dipeptidase [EC:3.4.13.19];K14832//ribosome biogenesis protein MAK21	gi|646718234|gb|KDR20788.1|//Craniofacial development protein 2, partial [Zootermopsis nevadensis]
MPW vs mpw	BGI_novel_G002431	502	1.2769	0.841525	Up	NA	NA	NA	K11433//histone-lysine N-methyltransferase SETMAR [EC:2.1.1.43]	gi|602672780|ref|XP_007441891.1|//PREDICTED: putative uncharacterized protein FLJ37770-like isoform X1 [Python bivittatus]
MPW vs mpw	BGI_novel_G000787	285	1.44325	0.823122	Up	NA	NA	NA	NA	NA
MPW vs mpw	BGI_novel_G000995	304	1.66689	0.871077	Up	NA	NA	NA	NA	NA
MPW vs mpw	Mnat_00939	783	1.63491	0.85295	Up	NA	NA	NA	K01273//membrane dipeptidase [EC:3.4.13.19];K04257//olfactory receptor	gi|646704854|gb|KDR12823.1|//hypothetical protein L798_13242, partial [Zootermopsis nevadensis]
MPW vs mpw	BGI_novel_G002607	424	1.6732	0.833229	Up	NA	NA	NA	K01273//membrane dipeptidase [EC:3.4.13.19];K00108//choline dehydrogenase [EC:1.1.99.1];K01164//ribonuclease P/MRP protein subunit POP1 [EC:3.1.26.5];K04148//dopamine D1-like receptor;K17935//sorting nexin-29	gi|642949720|emb|CCH14900.1|//endonuclease-reverse transcriptase [Blattella germanica]
MPW vs mpw	BGI_novel_G002590	288	1.56141	0.850579	Up	NA	NA	NA	K18441//cytohesin;K15173//transcription termination factor 2 [EC:3.6.4.-]	gi|646722645|gb|KDR23576.1|//hypothetical protein L798_12400 [Zootermopsis nevadensis]
MPW vs mpw	BGI_novel_G001610	353	1.16552	0.819918	Up	NA	NA	NA	K18441//cytohesin;K15173//transcription termination factor 2 [EC:3.6.4.-]	gi|646699405|gb|KDR10035.1|//hypothetical protein L798_15697 [Zootermopsis nevadensis]
MPW vs mpw	BGI_novel_G001762	257	2.19042	0.877894	Up	NA	NA	NA	K12852//116 kDa U5 small nuclear ribonucleoprotein component	gi|646704529|gb|KDR12657.1|//Serine/threonine-protein kinase SMG1, partial [Zootermopsis nevadensis]
MPW vs mpw	Mnat_17910	468	1.24908	0.819415	Up	GO:0044444//cytoplasmic part	GO:0016705//oxidoreductase activity, acting on paired donors, with incorporation or reduction of molecular oxygen;GO:0004601//peroxidase activity	GO:0019725//cellular homeostasis;GO:0042743//hydrogen peroxide metabolic process	K00430//peroxidase [EC:1.11.1.7]	gi|646700030|gb|KDR10377.1|//Peroxiredoxin-6 [Zootermopsis nevadensis]
MPW vs mpw	BGI_novel_G000335	250	1.71452	0.854429	Up	NA	NA	NA	NA	NA
MPW vs mpw	BGI_novel_G003537	302	2.64065	0.858278	Up	NA	NA	NA	NA	NA
MPW vs mpw	Mnat_16387	5652	1.1709	0.802928	Up	NA	NA	NA	NA	gi|646722617|gb|KDR23548.1|//hypothetical protein L798_12370 [Zootermopsis nevadensis];gi|242004040|ref|XP_002422949.1|//hypothetical protein Phum_PHUM025060 [Pediculus humanus corporis]
MPW vs mpw	Mnat_05058	369	1.35012	0.806834	Up	NA	NA	NA	K11433//histone-lysine N-methyltransferase SETMAR [EC:2.1.1.43];K09478//short/branched chain acyl-CoA dehydrogenase [EC:1.3.99.12];K17943//pumilio RNA-binding family	gi|607361353|gb|EZA55642.1|//hypothetical protein X777_04314 [Cerapachys biroi]
MPW vs mpw	BGI_novel_G001633	291	1.73195	0.846702	Up	NA	NA	NA	K12852//116 kDa U5 small nuclear ribonucleoprotein component;K09382//paired box protein 1/9	gi|646706043|gb|KDR13468.1|//hypothetical protein L798_12577 [Zootermopsis nevadensis]
MPW vs mpw	BGI_novel_G001379	330	1.27953	0.820449	Up	NA	NA	NA	K12852//116 kDa U5 small nuclear ribonucleoprotein component	gi|646721657|gb|KDR22935.1|//hypothetical protein L798_14792, partial [Zootermopsis nevadensis]
MPW vs mpw	BGI_novel_G001476	315	1.10201	0.807886	Up	NA	NA	NA	K04348//serine/threonine-protein phosphatase 2B catalytic subunit [EC:3.1.3.16];K06096//vesicle-associated membrane protein-associated protein A	gi|512875260|ref|XP_002943925.2|//PREDICTED: pogo transposable element with KRAB domain-like [Xenopus (Silurana) tropicalis]
MPW vs mpw	Mnat_00679	279	1.50824	0.852229	Up	NA	NA	NA	NA	gi|675375821|gb|KFM68723.1|//hypothetical protein X975_22444, partial [Stegodyphus mimosarum]
MPW vs mpw	Mnat_08799	414	1.43983	0.801951	Up	NA	NA	NA	K01273//membrane dipeptidase [EC:3.4.13.19];K04257//olfactory receptor	gi|646702704|gb|KDR11776.1|//hypothetical protein L798_14280, partial [Zootermopsis nevadensis]
MPW vs mpw	BGI_novel_G000273	258	2.02505	0.872215	Up	NA	NA	NA	NA	gi|642949720|emb|CCH14900.1|//endonuclease-reverse transcriptase [Blattella germanica]
MPW vs mpw	BGI_novel_G003489	246	1.23158	0.817178	Up	NA	NA	NA	NA	NA
MPW vs mpw	Mnat_11519	1516	1.48735	0.81348	Up	NA	NA	NA	NA	gi|646713386|gb|KDR17760.1|//hypothetical protein L798_07501 [Zootermopsis nevadensis]
MPW vs mpw	BGI_novel_G001317	368	1.15904	0.826858	Up	NA	NA	NA	K04978//transient receptor potential cation channel subfamily M member 3;K05048//solute carrier family 6 (neurotransmitter transporter, amino acid/orphan) member 15/16/17/18/20;K18441//cytohesin;K15173//transcription termination factor 2 [EC:3.6.4.-]	gi|646717599|gb|KDR20390.1|//hypothetical protein L798_04924, partial [Zootermopsis nevadensis]
MPW vs mpw	BGI_novel_G002778	642	1.74957	0.845204	Up	NA	NA	NA	K00108//choline dehydrogenase [EC:1.1.99.1];K01273//membrane dipeptidase [EC:3.4.13.19];K12852//116 kDa U5 small nuclear ribonucleoprotein component;K10408//dynein heavy chain, axonemal;K17935//sorting nexin-29	gi|672374617|gb|AIJ27486.1|//endonuclease-reverse transcriptase [Eyprepocnemis plorans plorans]
MPW vs mpw	BGI_novel_G003442	313	1.36227	0.828669	Up	NA	NA	NA	NA	gi|602672780|ref|XP_007441891.1|//PREDICTED: putative uncharacterized protein FLJ37770-like isoform X1 [Python bivittatus]
MPW vs mpw	BGI_novel_G003344	1074	1.50634	0.838169	Up	NA	NA	NA	NA	gi|646719256|gb|KDR21436.1|//hypothetical protein L798_03474 [Zootermopsis nevadensis]
MPW vs mpw	BGI_novel_G000882	284	1.04014	0.81385	Up	NA	NA	NA	NA	gi|646718233|gb|KDR20787.1|//hypothetical protein L798_05100 [Zootermopsis nevadensis]
MPW vs mpw	Mnat_09274	596	1.21668	0.822525	Up	NA	GO:0016209//antioxidant activity;GO:0016705//oxidoreductase activity, acting on paired donors, with incorporation or reduction of molecular oxygen;GO:0004601//peroxidase activity;GO:0051920//peroxiredoxin activity	GO:0019725//cellular homeostasis;GO:0008152//metabolic process;GO:0055114//oxidation-reduction process	K00430//peroxidase [EC:1.11.1.7]	gi|646700030|gb|KDR10377.1|//Peroxiredoxin-6 [Zootermopsis nevadensis]
MPW vs mpw	BGI_novel_G001995	445	1.02566	0.805715	Up	NA	NA	NA	K01273//membrane dipeptidase [EC:3.4.13.19];K04257//olfactory receptor	gi|646702704|gb|KDR11776.1|//hypothetical protein L798_14280, partial [Zootermopsis nevadensis]
MPW vs mpw	Mnat_08190	420	1.26595	0.80764	Up	NA	NA	NA	K00915//inositol-polyphosphate multikinase [EC:2.7.1.140 2.7.1.151];K01408//insulysin [EC:3.4.24.56];K18441//cytohesin;K02649//phosphoinositide-3-kinase, regulatory subunit;K11647//SWI/SNF-related matrix-associated actin-dependent regulator of chromatin subfamily A member 2/4 [EC:3.6.4.-]	gi|646704657|gb|KDR12736.1|//hypothetical protein L798_12533 [Zootermopsis nevadensis]
MPW vs mpw	BGI_novel_G001259	446	1.61748	0.85933	Up	NA	NA	NA	K11433//histone-lysine N-methyltransferase SETMAR [EC:2.1.1.43]	gi|602672780|ref|XP_007441891.1|//PREDICTED: putative uncharacterized protein FLJ37770-like isoform X1 [Python bivittatus]
MPW vs mpw	BGI_novel_G001657	375	1.14751	0.830726	Up	NA	NA	NA	K12852//116 kDa U5 small nuclear ribonucleoprotein component;K05330//potassium inwardly-rectifying channel subfamily J, other;K05677//ATP-binding cassette, subfamily D (ALD), member 3;K09382//paired box protein 1/9	gi|642949720|emb|CCH14900.1|//endonuclease-reverse transcriptase [Blattella germanica]
MPW vs mpw	BGI_novel_G001384	256	2.55828	0.896382	Up	NA	NA	NA	NA	gi|602672780|ref|XP_007441891.1|//PREDICTED: putative uncharacterized protein FLJ37770-like isoform X1 [Python bivittatus]
MPW vs mpw	BGI_novel_G002755	1661	1.21274	0.804284	Up	NA	GO:0008233//peptidase activity	NA	K01769//guanylate cyclase, other [EC:4.6.1.2];K09640//transmembrane protease, serine 9 [EC:3.4.21.-]	gi|646698768|gb|KDR09772.1|//Plasma kallikrein [Zootermopsis nevadensis]
MPW vs mpw	Mnat_05329	519	1.35555	0.806938	Up	NA	NA	NA	NA	gi|646715816|gb|KDR19284.1|//NFX1-type zinc finger-containing protein 1 [Zootermopsis nevadensis]
MPW vs mpw	BGI_novel_G001100	259	3.12051	0.837268	Up	NA	NA	NA	NA	gi|675371899|gb|KFM64801.1|//Histone-lysine N-methyltransferase SETMAR, partial [Stegodyphus mimosarum]
MPW vs mpw	Mnat_01748	1316	1.2151	0.809233	Up	NA	GO:0070011//peptidase activity, acting on L-amino acid peptides;GO:0008236//serine-type peptidase activity	NA	K01769//guanylate cyclase, other [EC:4.6.1.2];K09636//transmembrane protease, serine 5 (spinesin) [EC:3.4.21.-];K09640//transmembrane protease, serine 9 [EC:3.4.21.-]	gi|646698769|gb|KDR09773.1|//hypothetical protein L798_00265 [Zootermopsis nevadensis]
MPW vs mpw	Mnat_11428	951	1.28771	0.801676	Up	NA	GO:0016702//oxidoreductase activity, acting on single donors with incorporation of molecular oxygen, incorporation of two atoms of oxygen;GO:0046872//metal ion binding	GO:0008152//metabolic process	K00456//cysteine dioxygenase [EC:1.13.11.20]	gi|646713158|gb|KDR17630.1|//Cysteine dioxygenase type 1 [Zootermopsis nevadensis]
MPW vs mpw	BGI_novel_G001351	380	1.0188	0.809308	Up	NA	NA	NA	NA	gi|642949720|emb|CCH14900.1|//endonuclease-reverse transcriptase [Blattella germanica]
MPW vs mpw	BGI_novel_G002065	263	2.04711	0.857491	Up	NA	NA	NA	NA	NA
MPW vs mpw	Mnat_16099	1606	1.22786	0.818221	Up	NA	NA	NA	K09884//aquaporin rerated protein, invertebrate	gi|646695914|gb|KDR08549.1|//Aquaporin AQPAe.a [Zootermopsis nevadensis]
MPW vs mpw	BGI_novel_G003029	2235	-1.39496	0.840776	Down	NA	NA	NA	K10385//loricrin	gi|668456041|gb|KFB44250.1|//AGAP009877-PA-like protein [Anopheles sinensis]
MPW vs mpw	Mnat_07825	675	-1.01827	0.808825	Down	NA	NA	NA	K11433//histone-lysine N-methyltransferase SETMAR [EC:2.1.1.43];K09478//short/branched chain acyl-CoA dehydrogenase [EC:1.3.99.12]	gi|383854146|ref|XP_003702583.1|//PREDICTED: histone-lysine N-methyltransferase SETMAR-like [Megachile rotundata]
MPW vs mpw	BGI_novel_G003667	311	-1.48505	0.831238	Down	NA	NA	NA	K11433//histone-lysine N-methyltransferase SETMAR [EC:2.1.1.43]	gi|602672780|ref|XP_007441891.1|//PREDICTED: putative uncharacterized protein FLJ37770-like isoform X1 [Python bivittatus]
MPW vs mpw	BGI_novel_G001515	257	-1.43535	0.805137	Down	NA	NA	NA	NA	NA
MPW vs mpw	BGI_novel_G003746	232	-1.19179	0.819491	Down	NA	NA	NA	NA	gi|602672780|ref|XP_007441891.1|//PREDICTED: putative uncharacterized protein FLJ37770-like isoform X1 [Python bivittatus]
MPW vs mpw	BGI_novel_G003126	317	-1.33829	0.80271	Down	NA	NA	NA	K11433//histone-lysine N-methyltransferase SETMAR [EC:2.1.1.43]	gi|307189293|gb|EFN73730.1|//Histone-lysine N-methyltransferase SETMAR [Camponotus floridanus]
MPW vs mpw	Mnat_17090	375	-2.34392	0.880549	Down	NA	NA	NA	K11433//histone-lysine N-methyltransferase SETMAR [EC:2.1.1.43];K09478//short/branched chain acyl-CoA dehydrogenase [EC:1.3.99.12];K17943//pumilio RNA-binding family	gi|307176478|gb|EFN66014.1|//Putative uncharacterized protein FLJ37770 [Camponotus floridanus]
MPW vs mpw	BGI_novel_G001322	240	-1.52873	0.854068	Down	NA	NA	NA	NA	gi|675363899|gb|KFM56801.1|//hypothetical protein X975_13857, partial [Stegodyphus mimosarum]
MPW vs mpw	BGI_novel_G001265	242	-1.62858	0.863853	Down	NA	NA	NA	K18441//cytohesin;K12852//116 kDa U5 small nuclear ribonucleoprotein component;K11647//SWI/SNF-related matrix-associated actin-dependent regulator of chromatin subfamily A member 2/4 [EC:3.6.4.-]	gi|646721657|gb|KDR22935.1|//hypothetical protein L798_14792, partial [Zootermopsis nevadensis]
MPW vs mpw	Mnat_16779	168	-1.50784	0.844758	Down	NA	NA	NA	NA	gi|646683569|gb|KDR02726.1|//hypothetical protein L798_05095 [Zootermopsis nevadensis]
MPW vs mpw	Mnat_00307	1511	-1.49451	0.853082	Down	NA	NA	NA	K14713//solute carrier family 39 (zinc transporter), member 7	gi|646719875|gb|KDR21827.1|//hypothetical protein L798_03525, partial [Zootermopsis nevadensis];gi|646719873|gb|KDR21825.1|//Collagen alpha-5(VI) chain [Zootermopsis nevadensis]
MPW vs mpw	Mnat_15839	1156	-1.59461	0.813518	Down	NA	NA	NA	NA	gi|108879789|gb|EAT44014.1|//AAEL004588-PA [Aedes aegypti]
MPW vs mpw	Mnat_07860	666	-1.18437	0.836168	Down	NA	NA	NA	NA	NA
MPW vs mpw	BGI_novel_G001314	238	-1.11729	0.817642	Down	NA	NA	NA	NA	gi|675371899|gb|KFM64801.1|//Histone-lysine N-methyltransferase SETMAR, partial [Stegodyphus mimosarum]
MPW vs mpw	Mnat_17412	426	-1.28387	0.84217	Down	NA	NA	NA	K03006//DNA-directed RNA polymerase II subunit RPB1 [EC:2.7.7.6]	gi|646706923|gb|KDR13910.1|//Cuticle protein 19.8 [Zootermopsis nevadensis]
MPW vs mpw	BGI_novel_G003088	374	-1.10411	0.805791	Down	NA	NA	NA	K01273//membrane dipeptidase [EC:3.4.13.19];K12852//116 kDa U5 small nuclear ribonucleoprotein component;K05330//potassium inwardly-rectifying channel subfamily J, other;K05677//ATP-binding cassette, subfamily D (ALD), member 3	gi|646704529|gb|KDR12657.1|//Serine/threonine-protein kinase SMG1, partial [Zootermopsis nevadensis]
MPW vs mpw	BGI_novel_G001957	1625	-1.44823	0.854059	Down	NA	NA	NA	K12824//transcription elongation regulator 1	gi|646721136|gb|KDR22606.1|//hypothetical protein L798_12736, partial [Zootermopsis nevadensis]
MPW vs mpw	BGI_novel_G000782	453	-1.92793	0.840112	Down	NA	NA	NA	K14810//ATP-dependent RNA helicase DDX56/DBP9 [EC:3.6.4.13];K11433//histone-lysine N-methyltransferase SETMAR [EC:2.1.1.43];K01873//valyl-tRNA synthetase [EC:6.1.1.9]	gi|307180535|gb|EFN68500.1|//Histone-lysine N-methyltransferase SETMAR [Camponotus floridanus]
MPW vs mpw	BGI_novel_G000808	231	-1.44038	0.850371	Down	NA	NA	NA	NA	NA
MPW vs mpw	BGI_novel_G002730	218	-1.60572	0.847526	Down	NA	NA	NA	NA	NA
MPW vs mpw	Mnat_00781	600	-5.20508	0.831333	Down	NA	NA	NA	K14810//ATP-dependent RNA helicase DDX56/DBP9 [EC:3.6.4.13];K11433//histone-lysine N-methyltransferase SETMAR [EC:2.1.1.43]	gi|383863491|ref|XP_003707214.1|//PREDICTED: histone-lysine N-methyltransferase SETMAR-like [Megachile rotundata]
MPW vs mpw	Mnat_01927	171	-9.11287	0.80252	Down	NA	NA	NA	K11433//histone-lysine N-methyltransferase SETMAR [EC:2.1.1.43]	gi|607367964|gb|EZA62088.1|//Histone-lysine N-methyltransferase SETMAR, partial [Cerapachys biroi]
MPW vs mpw	Mnat_12676	1890	-1.08904	0.82646	Down	NA	NA	NA	K03006//DNA-directed RNA polymerase II subunit RPB1 [EC:2.7.7.6];K14713//solute carrier family 39 (zinc transporter), member 7;K12567//titin [EC:2.7.11.1]	gi|383848912|ref|XP_003700091.1|//PREDICTED: cuticle protein 8-like [Megachile rotundata];gi|289684225|ref|NP_001166261.1|//cuticular protein RR-2 family member 45 precursor [Nasonia vitripennis]
MPW vs mpw	Mnat_01755	270	-1.07367	0.810323	Down	GO:0044425//membrane part	NA	GO:0022900//electron transport chain	K00412//ubiquinol-cytochrome c reductase cytochrome b subunit	gi|394831402|ref|YP_006503998.1|//cytochrome b (mitochondrion) [Macrotermes subhyalinus]
MPW vs mpw	Mnat_15808	5488	-1.36395	0.842056	Down	NA	NA	NA	K10955//intestinal mucin-2;K17298//mucin-13	gi|646714262|gb|KDR18300.1|//hypothetical protein L798_07794 [Zootermopsis nevadensis]
MPW vs mpw	Mnat_07861	723	-1.35029	0.851916	Down	NA	NA	NA	NA	gi|646697481|gb|KDR09174.1|//hypothetical protein L798_01209 [Zootermopsis nevadensis]
MPW vs mpw	BGI_novel_G003019	2146	-1.3181	0.809299	Down	NA	NA	NA	K10385//loricrin	gi|668456041|gb|KFB44250.1|//AGAP009877-PA-like protein [Anopheles sinensis]
MPW vs mpw	BGI_novel_G001496	294	-1.57961	0.867626	Down	NA	NA	NA	K11433//histone-lysine N-methyltransferase SETMAR [EC:2.1.1.43];K09478//short/branched chain acyl-CoA dehydrogenase [EC:1.3.99.12];K17943//pumilio RNA-binding family	gi|607368019|gb|EZA62142.1|//hypothetical protein X777_03749 [Cerapachys biroi]
MPW vs mpw	BGI_novel_G003316	220	-1.06371	0.808626	Down	NA	NA	NA	NA	NA
MPW vs mpw	BGI_novel_G001238	832	-1.70376	0.838851	Down	NA	NA	NA	K11433//histone-lysine N-methyltransferase SETMAR [EC:2.1.1.43];K09478//short/branched chain acyl-CoA dehydrogenase [EC:1.3.99.12]	gi|383854146|ref|XP_003702583.1|//PREDICTED: histone-lysine N-methyltransferase SETMAR-like [Megachile rotundata]
MPW vs mpw	BGI_novel_G002417	255	-1.64195	0.866062	Down	NA	NA	NA	K03006//DNA-directed RNA polymerase II subunit RPB1 [EC:2.7.7.6]	gi|646718322|gb|KDR20839.1|//Adult-specific cuticular protein ACP-20 [Zootermopsis nevadensis]
MPW vs mpw	Mnat_00308	1322	-1.20951	0.838254	Down	NA	NA	NA	K07604//type I keratin, acidic	gi|646719875|gb|KDR21827.1|//hypothetical protein L798_03525, partial [Zootermopsis nevadensis]
MPW vs mpw	Mnat_18048	354	-1.03176	0.810532	Down	NA	NA	NA	K04257//olfactory receptor	gi|307174634|gb|EFN65036.1|//Uncharacterized protein ART2 [Camponotus floridanus]
MPW vs mpw	Mnat_04052	294	-10.2719	0.898364	Down	GO:0043234//protein complex	GO:0005515//protein binding	GO:0044267//cellular protein metabolic process	K04797//prefoldin alpha subunit	gi|646716813|gb|KDR19899.1|//putative prefoldin subunit 5 [Zootermopsis nevadensis]
MPW vs mpw	Mnat_05254	558	-1.1093	0.803601	Down	NA	NA	NA	K14810//ATP-dependent RNA helicase DDX56/DBP9 [EC:3.6.4.13];K11433//histone-lysine N-methyltransferase SETMAR [EC:2.1.1.43];K01873//valyl-tRNA synthetase [EC:6.1.1.9]	gi|383863491|ref|XP_003707214.1|//PREDICTED: histone-lysine N-methyltransferase SETMAR-like [Megachile rotundata]
MPW vs mpw	Mnat_17644	216	-2.28962	0.879601	Down	NA	NA	NA	K03006//DNA-directed RNA polymerase II subunit RPB1 [EC:2.7.7.6]	gi|646706923|gb|KDR13910.1|//Cuticle protein 19.8 [Zootermopsis nevadensis]
MPW vs mpw	BGI_novel_G002681	2577	-1.35025	0.833532	Down	NA	NA	NA	K03163//DNA topoisomerase I [EC:5.99.1.2];K15076//transcription elongation factor B, polypeptide 3	gi|225542834|gb|ACN91299.1|//dentin sialophosphoprotein precursor [Tursiops truncatus]
MPW vs mpw	BGI_novel_G001422	320	-1.28271	0.815111	Down	NA	NA	NA	K11433//histone-lysine N-methyltransferase SETMAR [EC:2.1.1.43]	gi|332027123|gb|EGI67218.1|//FLJ37770-like protein [Acromyrmex echinatior]
MPW vs mpw	BGI_novel_G001611	1396	-1.18226	0.835362	Down	NA	NA	NA	K07604//type I keratin, acidic	gi|642914380|ref|XP_008201654.1|//PREDICTED: keratin, type I cytoskeletal 9-like [Tribolium castaneum]
MPW vs mpw	BGI_novel_G003097	4407	-1.18805	0.834585	Down	NA	NA	NA	K03006//DNA-directed RNA polymerase II subunit RPB1 [EC:2.7.7.6]	gi|646717956|gb|KDR20611.1|//hypothetical protein L798_04372 [Zootermopsis nevadensis]
MPW vs mpw	Mnat_18052	354	-1.03176	0.810532	Down	NA	NA	NA	K04257//olfactory receptor	gi|307174634|gb|EFN65036.1|//Uncharacterized protein ART2 [Camponotus floridanus]
MPW vs mpw	BGI_novel_G003036	1008	-1.80657	0.839809	Down	NA	NA	NA	K10385//loricrin	gi|347973178|ref|XP_318997.5|//AGAP009877-PA [Anopheles gambiae str. PEST]
MPW vs mpw	BGI_novel_G000289	7651	-9.10276	0.867522	Down	NA	NA	NA	K17597//double-stranded RNA-binding protein Staufen	gi|646715068|gb|KDR18807.1|//Double-stranded RNA-binding protein Staufen-like protein 2 [Zootermopsis nevadensis]
MPW vs mpw	BGI_novel_G002559	255	-1.77422	0.838956	Down	NA	NA	NA	K01408//insulysin [EC:3.4.24.56];K18441//cytohesin;K12852//116 kDa U5 small nuclear ribonucleoprotein component;K11647//SWI/SNF-related matrix-associated actin-dependent regulator of chromatin subfamily A member 2/4 [EC:3.6.4.-]	gi|646721657|gb|KDR22935.1|//hypothetical protein L798_14792, partial [Zootermopsis nevadensis]
MPW vs mpw	BGI_novel_G002727	2134	-1.10239	0.817254	Down	NA	NA	NA	K12567//titin [EC:2.7.11.1]	gi|646700830|gb|KDR10805.1|//hypothetical protein L798_14898 [Zootermopsis nevadensis]
MPW vs mpw	Mnat_07862	801	-1.40671	0.855955	Down	NA	NA	NA	NA	gi|646719873|gb|KDR21825.1|//Collagen alpha-5(VI) chain [Zootermopsis nevadensis]
MPW vs mpw	Mnat_16190	561	-1.27337	0.815585	Down	NA	NA	NA	K11433//histone-lysine N-methyltransferase SETMAR [EC:2.1.1.43];K09478//short/branched chain acyl-CoA dehydrogenase [EC:1.3.99.12];K01873//valyl-tRNA synthetase [EC:6.1.1.9];K17943//pumilio RNA-binding family	gi|607354609|gb|EZA49234.1|//hypothetical protein X777_12493 [Cerapachys biroi]
MPW vs mpw	BGI_novel_G001299	295	-12.2208	0.964769	Down	NA	NA	NA	NA	gi|646704854|gb|KDR12823.1|//hypothetical protein L798_13242, partial [Zootermopsis nevadensis]
MPW vs mpw	Mnat_00309	1199	-1.70295	0.874917	Down	NA	NA	NA	K10385//loricrin;K14713//solute carrier family 39 (zinc transporter), member 7;K07604//type I keratin, acidic	gi|646719873|gb|KDR21825.1|//Collagen alpha-5(VI) chain [Zootermopsis nevadensis];gi|444727028|gb|ELW67537.1|//Cell surface glycoprotein 1 [Tupaia chinensis];gi|646697480|gb|KDR09173.1|//hypothetical protein L798_01208 [Zootermopsis nevadensis]
MPW vs mpw	BGI_novel_G001877	1295	-1.26678	0.843743	Down	NA	NA	NA	NA	gi|642932967|ref|XP_008197209.1|//PREDICTED: uncharacterized protein LOC103314087 [Tribolium castaneum]
MPW vs mpw	BGI_novel_G002121	355	-1.88144	0.851414	Down	NA	NA	NA	K11433//histone-lysine N-methyltransferase SETMAR [EC:2.1.1.43];K09478//short/branched chain acyl-CoA dehydrogenase [EC:1.3.99.12];K17943//pumilio RNA-binding family	gi|194877522|ref|XP_001973894.1|//GG21394 [Drosophila erecta]
MPW vs mpw	BGI_novel_G003096	1079	-1.1805	0.824032	Down	NA	NA	NA	K16889//cation channel sperm-associated protein 1	gi|307211172|gb|EFN87385.1|//hypothetical protein EAI_17578 [Harpegnathos saltator]
MPW vs mpw	Mnat_15840	1867	-1.00962	0.811186	Down	NA	NA	NA	K13909//mucin-7;K12171//E3 ubiquitin-protein ligase SH3RF [EC:2.3.2.27];K10592//E3 ubiquitin-protein ligase HUWE1 [EC:2.3.2.26];K14763//H/ACA ribonucleoprotein complex non-core subunit NAF1;K05747//Wiskott-Aldrich syndrome protein;K19776	gi|662186547|ref|XP_008482673.1|//PREDICTED: uncharacterized protein LOC103519362 [Diaphorina citri];gi|646701485|gb|KDR11175.1|//hypothetical protein L798_14683 [Zootermopsis nevadensis]
MPW vs mpw	BGI_novel_G002470	218	-1.09191	0.806132	Down	NA	NA	NA	K01273//membrane dipeptidase [EC:3.4.13.19];K12852//116 kDa U5 small nuclear ribonucleoprotein component	gi|662216023|ref|XP_008481924.1|//PREDICTED: uncharacterized protein LOC103518623 [Diaphorina citri]
MPW vs mpw	Mnat_06172	465	-1.00136	0.812238	Down	NA	GO:0005198//structural molecule activity	NA	K03006//DNA-directed RNA polymerase II subunit RPB1 [EC:2.7.7.6]	gi|646706208|gb|KDR13561.1|//Larval cuticle protein A3A [Zootermopsis nevadensis]
MPW vs mpw	Mnat_12669	772	-1.01397	0.805582	Down	NA	GO:0042302//structural constituent of cuticle	NA	K03006//DNA-directed RNA polymerase II subunit RPB1 [EC:2.7.7.6]	gi|646708035|gb|KDR14523.1|//Cuticle protein 19 [Zootermopsis nevadensis]
MPW vs mpw	BGI_novel_G003756	223	-1.0459	0.819576	Down	NA	NA	NA	NA	NA
MPW vs mpw	Mnat_08164	414	-1.12089	0.828451	Down	GO:0031224//intrinsic component of membrane;GO:0043231//intracellular membrane-bounded organelle	GO:0043169//cation binding;GO:0003824//catalytic activity	GO:0022900//electron transport chain;GO:0051234//establishment of localization	K00412//ubiquinol-cytochrome c reductase cytochrome b subunit	gi|722489779|ref|YP_009104745.1|//cytochrome b (mitochondrion) [Macrotermes natalensis]
MPW vs mpw	BGI_novel_G002723	1339	-1.12052	0.817405	Down	NA	NA	NA	NA	gi|646700838|gb|KDR10813.1|//hypothetical protein L798_14906 [Zootermopsis nevadensis]
MPW vs mpw	Mnat_12717	521	-1.48156	0.861056	Down	NA	NA	NA	K18406//tudor domain-containing protein 2	gi|646714125|gb|KDR18218.1|//hypothetical protein L798_06969, partial [Zootermopsis nevadensis]
MPW vs mpw	BGI_novel_G000728	206	-1.07802	0.818429	Down	NA	NA	NA	NA	gi|646693284|gb|KDR07657.1|//hypothetical protein L798_02810 [Zootermopsis nevadensis]
MPW vs mpw	BGI_novel_G003098	3667	-1.32862	0.830887	Down	NA	NA	NA	K03006//DNA-directed RNA polymerase II subunit RPB1 [EC:2.7.7.6]	gi|646717956|gb|KDR20611.1|//hypothetical protein L798_04372 [Zootermopsis nevadensis]
MPW vs mpw	BGI_novel_G002413	795	-1.35499	0.821975	Down	NA	NA	NA	K03006//DNA-directed RNA polymerase II subunit RPB1 [EC:2.7.7.6]	gi|646718323|gb|KDR20840.1|//Adult-specific cuticular protein ACP-20 [Zootermopsis nevadensis]
MPW vs mpw	Mnat_15841	636	-2.45692	0.893832	Down	NA	NA	NA	NA	gi|506968677|gb|AGM32682.1|//hypothetical protein [Coptotermes formosanus]
N vs MPS	Mnat_13360	1387	2.75734	0.891461	Up	NA	NA	NA	K12567|7e-10|67.8//titin [EC:2.7.11.1];K02633|4e-06|53.9//period circadian protein;K12567|1e-24|116//titin [EC:2.7.11.1]	gi|646718621|gb|KDR21033.1|1.72361e-08//hypothetical protein L798_04546 [Zootermopsis nevadensis];gi|646701830|gb|KDR11359.1|8.08404e-93//hypothetical protein L798_14862, partial [Zootermopsis nevadensis];gi|646701830|gb|KDR11359.1|1.32256e-27//hypothetical protein L798_14862, partial [Zootermopsis nevadensis];gi|646701830|gb|KDR11359.1|8.49038e-69//hypothetical protein L798_14862, partial [Zoote…
N vs MPS	Mnat_02219	624	1.32233	0.811916	Up	GO:0015629//actin cytoskeleton	GO:0046872//metal ion binding;GO:0017111//nucleoside-triphosphatase activity	NA	K12753|5e-32|139//myosin regulatory light chain 5;K12757|9e-33|141//myosin regulatory light chain 12;K10351|4e-32|139//myosin regulatory light chain 2	gi|646699719|gb|KDR10217.1|1.25713e-81//Myosin regulatory light chain 2 [Zootermopsis nevadensis]
N vs MPS	Mnat_15816	792	1.77256	0.847669	Up	NA	NA	NA	NA	gi|646707410|gb|KDR14187.1|5.07522e-75//hypothetical protein L798_11595, partial [Zootermopsis nevadensis]
N vs MPS	BGI_novel_G002409	1048	2.02039	0.868024	Up	NA	NA	NA	K03006|1e-13|79.7//DNA-directed RNA polymerase II subunit RPB1 [EC:2.7.7.6]	gi|646718321|gb|KDR20838.1|3.3494e-52//Adult-specific cuticular protein ACP-20 [Zootermopsis nevadensis]
N vs MPS	Mnat_10410	660	1.43207	0.824374	Up	NA	NA	NA	K12946|2e-08|59.3//signal peptidase complex subunit 1 [EC:3.4.-.-];K12946|7e-10|65.9//signal peptidase complex subunit 1 [EC:3.4.-.-]	gi|189235401|ref|XP_001811241.1|8.21846e-13//PREDICTED: uncharacterized histidine-rich protein DDB_G0274557 [Tribolium castaneum];gi|195384433|ref|XP_002050922.1|1.01039e-09//GJ22417 [Drosophila virilis]
N vs MPS	Mnat_12674	3305	1.64963	0.840643	Up	NA	GO:0042302//structural constituent of cuticle	NA	K06664|2e-49|199//peroxin-2;K03006|5e-10|68.2//DNA-directed RNA polymerase II subunit RPB1 [EC:2.7.7.6];K06664|2e-53|213//peroxin-2;K09230|2e-11|74.7//SCAN domain-containing zinc finger protein	gi|646722713|gb|KDR23620.1|1.73166e-107//Peroxisome assembly factor 1 [Zootermopsis nevadensis];gi|242025056|ref|XP_002432942.1|3.39692e-25//structural constituent of cuticle, putative [Pediculus humanus corporis];gi|158286709|ref|XP_001688118.1|2.44686e-33//AGAP006868-PA [Anopheles gambiae str. PEST];gi|646722715|gb|KDR23622.1|2.13873e-106//Osteopetrosis-associated transmembrane protein 1 [Zoote…
N vs MPS	BGI_novel_G000379	1446	2.5217	0.882597	Up	NA	NA	NA	K01759|1e-06|57.0//lactoylglutathione lyase [EC:4.4.1.5]	gi|646707408|gb|KDR14185.1|2.43318e-145//hypothetical protein L798_11593 [Zootermopsis nevadensis]
N vs MPS	Mnat_07180	1781	1.46195	0.828043	Up	GO:0005861//troponin complex	NA	GO:0006937//regulation of muscle contraction	K12046|1e-163|578//troponin T, fast skeletal muscle;K12046|9e-164|579//troponin T, fast skeletal muscle;K12046|1e-56|222//troponin T, fast skeletal muscle;K12046|2e-164|581//troponin T, fast skeletal muscle;K12046|3e-163|577//troponin T, fast skeletal muscle;K12046|2e-165|585//troponin T, fast skeletal muscle;K12046|4e-162|573//troponin T, fast skeletal muscle;K12046|8e-163|576//troponin T, fast …	gi|48428564|sp|Q9XZ71.1|TNNT_PERAM|1.15763e-63//RecName: Full=Troponin T; Short=TnT [Periplaneta americana];gi|48428564|sp|Q9XZ71.1|TNNT_PERAM//RecName: Full=Troponin T; Short=TnT [Periplaneta americana]gi|506965395|gb|AGM32088.1//troponin T [Coptotermes formosanus
N vs MPS	Mnat_15231	2023	3.95783	0.876718	Up	NA	GO:0020037//heme binding;GO:0046872//metal ion binding;GO:0004096//catalase activity	GO:0006979//response to oxidative stress;GO:0042744//hydrogen peroxide catabolic process;GO:0055114//oxidation-reduction process	K03781|0.0|707//catalase [EC:1.11.1.6];K03781|0.0|720//catalase [EC:1.11.1.6];K03781|0.0|644//catalase [EC:1.11.1.6]	gi|646694394|gb|KDR07975.1//Catalase [Zootermopsis nevadensis
N vs MPS	BGI_novel_G001876	3187	2.87914	0.888721	Up	NA	NA	NA	K03006|1e-19|101//DNA-directed RNA polymerase II subunit RPB1 [EC:2.7.7.6]	gi|646704182|gb|KDR12506.1|4.81734e-92//hypothetical protein L798_13758 [Zootermopsis nevadensis]
N vs MPS	Mnat_12768	1681	3.66383	0.883147	Up	NA	NA	NA	K11426|1e-07|60.5//SET and MYND domain-containing protein;K11848|1e-23|114//ubiquitin carboxyl-terminal hydrolase 20/33 [EC:3.4.19.12]	gi|646719573|gb|KDR21630.1//Protein msta, isoform A [Zootermopsis nevadensis]gi|646719573|gb|KDR21630.1|4.7211e-81//Protein msta, isoform A [Zootermopsis nevadensis]
N vs MPS	Mnat_11904	456	3.87474	0.903389	Up	NA	GO:0046872//metal ion binding;GO:0016628//oxidoreductase activity, acting on the CH-CH group of donors, NAD or NADP as acceptor	GO:0008152//metabolic process	K02183|1e-31|136//calmodulin	gi|506968125|gb|AGM32406.1|5.9499e-79//troponin C [Coptotermes formosanus]
N vs MPS	BGI_novel_G003198	1018	1.7583	0.84619	Up	NA	NA	NA	K13123|6e-06|53.9//G patch domain-containing protein 1;K14325|3e-06|55.1//RNA-binding protein with serine-rich domain 1;K09880|1e-06|56.2//enolase-phosphatase E1 [EC:3.1.3.77]	gi|646697566|gb|KDR09201.1|8.31499e-85//hypothetical protein L798_01136 [Zootermopsis nevadensis]
N vs MPS	Mnat_01890	1726	1.97231	0.863929	Up	NA	NA	NA	NA	gi|646724181|gb|KDR24516.1|1.646e-106//hypothetical protein L798_00135 [Zootermopsis nevadensis];gi|646724181|gb|KDR24516.1|1.52809e-39//hypothetical protein L798_00135 [Zootermopsis nevadensis]
N vs MPS	BGI_novel_G002412	570	5.6271	0.853224	Up	NA	NA	NA	K03006|2e-15|83.6//DNA-directed RNA polymerase II subunit RPB1 [EC:2.7.7.6]	gi|646718323|gb|KDR20840.1|7.68569e-50//Adult-specific cuticular protein ACP-20 [Zootermopsis nevadensis]
N vs MPS	Mnat_04713	6676	1.28609	0.808095	Up	GO:0016459//myosin complex	GO:0003779//actin binding;GO:0005524//ATP binding;GO:0000166//nucleotide binding;GO:0003774//motor activity	NA	K17751|0.0|3400//myosin heavy chain 6/7;K17751|0.0|3407//myosin heavy chain 6/7;K17751|0.0|3404//myosin heavy chain 6/7;K17751|0.0|3442//myosin heavy chain 6/7;K17751|0.0|3259//myosin heavy chain 6/7;K10352|0.0|3392//myosin heavy chain;K17751|0.0|2729//myosin heavy chain 6/7;K18232;K17751|0.0|2244//myosin heavy chain 6/7;K17751|0.0|3388//myosin heavy chain 6/7;K10352|0.0|3427//myosin heavy chain;…	gi|270011842|gb|EFA08290.1//hypothetical protein TcasGA2_TC005924 [Tribolium castaneum]gi|357625293|gb|EHJ75789.1//hypothetical protein KGM_08594 [Danaus plexippus]gi|383861539|ref|XP_003706243.1//PREDICTED: myosin heavy chain, muscle-like isoform 4 [Megachile rotundata]gi|195386602|ref|XP_002051993.1//myosin heavy chain [Drosophila virilis]gi|665815631|ref|XP_008556482.1//PREDICTED: myosin heavy…
N vs MPS	Mnat_07863	699	3.22282	0.89569	Up	NA	NA	NA	NA	gi|646697479|gb|KDR09172.1|4.76346e-73//hypothetical protein L798_01207 [Zootermopsis nevadensis]
N vs MPS	Mnat_13255	1098	1.48005	0.808114	Up	NA	NA	NA	K01025|4e-47|190;K01014|5e-47|191//aryl sulfotransferase [EC:2.8.2.1];K01014|4e-47|191//aryl sulfotransferase [EC:2.8.2.1];K01025|9e-47|190//null;K01014|3e-47|191//aryl sulfotransferase [EC:2.8.2.1];K01025|8e-47|190//null	gi|646702907|gb|KDR11875.1|1.953e-171//Sulfotransferase 1C4 [Zootermopsis nevadensis];gi|646702907|gb|KDR11875.1|9.27697e-172//Sulfotransferase 1C4 [Zootermopsis nevadensis];gi|646702907|gb|KDR11875.1|3.81769e-168//Sulfotransferase 1C4 [Zootermopsis nevadensis]
N vs MPS	Mnat_08907	1397	1.47279	0.828773	Up	NA	NA	NA	K02633|8e-10|67.8//period circadian protein;K07604|1e-16|89.7//type I keratin, acidic	gi|646708846|gb|KDR14993.1|1.76183e-14//hypothetical protein L798_10684 [Zootermopsis nevadensis];gi|646708846|gb|KDR14993.1|1.17287e-121//hypothetical protein L798_10684 [Zootermopsis nevadensis];gi|646708845|gb|KDR14992.1|2.9903e-75//hypothetical protein L798_10683 [Zootermopsis nevadensis]
N vs MPS	BGI_novel_G003196	2647	3.21229	0.889262	Up	NA	NA	NA	K10955|2e-08|63.9//intestinal mucin-2;K15179|2e-08|64.3//negative elongation factor A;K04650|3e-09|66.6//nuclear receptor co-repressor 1	gi|646712868|gb|KDR17437.1//hypothetical protein L798_08565 [Zootermopsis nevadensis
N vs MPS	Mnat_17920	367	1.42629	0.800434	Up	NA	NA	NA	NA	gi|646719703|gb|KDR21721.1|3.69089e-36//hypothetical protein L798_02778 [Zootermopsis nevadensis];gi|646719703|gb|KDR21721.1|1.21318e-23//hypothetical protein L798_02778 [Zootermopsis nevadensis]
N vs MPS	Mnat_17958	2164	1.43394	0.804852	Up	NA	NA	NA	K01053|4e-77|292//gluconolactonase [EC:3.1.1.17];K01053|1e-59|231//gluconolactonase [EC:3.1.1.17]	gi|646666529|gb|KDQ89564.1|1.96453e-150//Regucalcin [Zootermopsis nevadensis];gi|646666529|gb|KDQ89564.1|1.76527e-118//Regucalcin [Zootermopsis nevadensis]
N vs MPS	Mnat_04930	2669	1.74984	0.829778	Up	NA	NA	NA	K11426|2e-54|216//SET and MYND domain-containing protein;K11426|3e-82|309//SET and MYND domain-containing protein;K11426|5e-74|282//SET and MYND domain-containing protein;K11426|2e-82|309//SET and MYND domain-containing protein;K11426|4e-41|172//SET and MYND domain-containing protein	gi|646701976|gb|KDR11443.1//SET and MYND domain-containing protein 4 [Zootermopsis nevadensis
N vs MPS	Mnat_15219	2366	2.60653	0.870546	Up	NA	NA	NA	NA	gi|646712224|gb|KDR17072.1|1.61987e-20//hypothetical protein L798_08753 [Zootermopsis nevadensis];gi|646712224|gb|KDR17072.1|4.79464e-62//hypothetical protein L798_08753 [Zootermopsis nevadensis]
N vs MPS	Mnat_11944	2646	1.2899	0.807611	Up	GO:0015629//actin cytoskeleton	GO:0017111//nucleoside-triphosphatase activity	NA	K17751|1e-140|503//myosin heavy chain 6/7;K18232	gi|646696614|gb|KDR08790.1//Paramyosin, long form [Zootermopsis nevadensis
N vs MPS	BGI_novel_G002408	1316	5.32401	0.922957	Up	NA	NA	NA	K03006|2e-13|79.7//DNA-directed RNA polymerase II subunit RPB1 [EC:2.7.7.6]	gi|646718321|gb|KDR20838.1|3.61959e-44//Adult-specific cuticular protein ACP-20 [Zootermopsis nevadensis]
N vs MPS	BGI_novel_G002415	1520	6.09409	0.940649	Up	NA	NA	NA	K03006|1e-15|87.0//DNA-directed RNA polymerase II subunit RPB1 [EC:2.7.7.6]	gi|646718321|gb|KDR20838.1|2.04912e-33//Adult-specific cuticular protein ACP-20 [Zootermopsis nevadensis]
N vs MPS	Mnat_01092	2613	3.82903	0.83431	Up	NA	NA	NA	K01049|2e-54|216//acetylcholinesterase [EC:3.1.1.7];K01063|3e-92|342//juvenile-hormone esterase [EC:3.1.1.59];K01049|6e-19|94.4//acetylcholinesterase [EC:3.1.1.7];K01063|7e-17|87.4//juvenile-hormone esterase [EC:3.1.1.59];K01063|4e-56|222//juvenile-hormone esterase [EC:3.1.1.59];K01049|1e-72|277//acetylcholinesterase [EC:3.1.1.7];K03927|6e-72|275//carboxylesterase 2 [EC:3.1.1.1 3.1.1.84 3.1.1.56]…	gi|646707190|gb|KDR14051.1|5.90348e-47//Esterase FE4 [Zootermopsis nevadensis];gi|646707190|gb|KDR14051.1//Esterase FE4 [Zootermopsis nevadensis
N vs MPS	Mnat_14059	2750	1.53761	0.830167	Up	NA	NA	NA	K13356|3e-144|514//alcohol-forming fatty acyl-CoA reductase [EC:1.2.1.84];K13356|9e-151|536//alcohol-forming fatty acyl-CoA reductase [EC:1.2.1.84]	gi|646710618|gb|KDR16085.1//Putative fatty acyl-CoA reductase [Zootermopsis nevadensis
N vs MPS	Mnat_02366	2139	1.52446	0.831257	Up	NA	NA	NA	NA	gi|380022435|ref|XP_003695051.1|1.99969e-08//PREDICTED: uncharacterized protein LOC100868462 [Apis florea];gi|380022435|ref|XP_003695051.1|1.64303e-08//PREDICTED: uncharacterized protein LOC100868462 [Apis florea];gi|340725037|ref|XP_003400881.1|1.79624e-29//PREDICTED: hypothetical protein LOC100649746 [Bombus terrestris];gi|340725037|ref|XP_003400881.1|2.69277e-28//PREDICTED: hypothetical protei…
N vs MPS	BGI_novel_G001600	3839	3.34653	0.805459	Up	NA	NA	NA	K00115|1e-143|513//glucose dehydrogenase (acceptor) [EC:1.1.5.9];K00108|0.0|699//choline dehydrogenase [EC:1.1.99.1]	gi|572265051|ref|XP_006610670.1//PREDICTED: glucose dehydrogenase [FAD, quinone]-like [Apis dorsata
N vs MPS	BGI_novel_G003197	2546	1.35057	0.804046	Up	NA	NA	NA	K10955|2e-08|63.9//intestinal mucin-2;K15179|2e-08|64.3//negative elongation factor A;K04650|3e-09|66.6//nuclear receptor co-repressor 1	gi|646712868|gb|KDR17437.1//hypothetical protein L798_08565 [Zootermopsis nevadensis
N vs MPS	Mnat_10669	829	7.17742	0.969177	Up	NA	NA	NA	K03006|2e-13|75.9//DNA-directed RNA polymerase II subunit RPB1 [EC:2.7.7.6];K03006|2e-14|81.6//DNA-directed RNA polymerase II subunit RPB1 [EC:2.7.7.6]	gi|646718322|gb|KDR20839.1|4.75859e-28//Adult-specific cuticular protein ACP-20 [Zootermopsis nevadensis];gi|646718321|gb|KDR20838.1|6.52035e-36//Adult-specific cuticular protein ACP-20 [Zootermopsis nevadensis]
N vs MPS	BGI_novel_G001292	1219	2.66599	0.820193	Up	NA	NA	NA	K02881|3e-14|82.0//large subunit ribosomal protein L18	gi|91080763|ref|XP_967505.1|2.802e-72//PREDICTED: otopetrin-2 isoform X2 [Tribolium castaneum]
N vs MPS	Mnat_14320	5690	1.49762	0.826213	Up	NA	NA	NA	K16335|1e-10|71.6//CREB-regulated transcription coactivator;K04498|1e-09|67.8//E1A/CREB-binding protein [EC:2.3.1.48];K15168|7e-10|68.9//mediator of RNA polymerase II transcription subunit 25	gi|646721309|gb|KDR22741.1|3.73899e-130//DOMON domain-containing protein, partial [Zootermopsis nevadensis];gi|646721309|gb|KDR22741.1//DOMON domain-containing protein, partial [Zootermopsis nevadensis
N vs MPS	Mnat_15327	3772	3.14057	0.891319	Up	NA	GO:0046872//metal ion binding	NA	K11989|2e-15|87.0//indian hedgehog;K11989|8e-17|92.8//indian hedgehog	gi|646702643|gb|KDR11752.1//hypothetical protein L798_13700, partial [Zootermopsis nevadensis
N vs MPS	Mnat_16921	1615	4.70359	0.80471	Up	NA	GO:0008233//peptidase activity	NA	K09640|2e-17|89.7//transmembrane protease, serine 9 [EC:3.4.21.-];K09640|6e-58|227//transmembrane protease, serine 9 [EC:3.4.21.-]	gi|5051654|gb|AAD38335.1|AF117749_1|1.1155e-21//serine protease 14D2 [Anopheles gambiae];gi|646685184|gb|KDR03825.1|2.78813e-60//Serine protease easter [Zootermopsis nevadensis]
N vs MPS	BGI_novel_G001601	3839	3.34653	0.805459	Up	NA	NA	NA	K00115|1e-143|513//glucose dehydrogenase (acceptor) [EC:1.1.5.9];K00108|0.0|699//choline dehydrogenase [EC:1.1.99.1]	gi|572265051|ref|XP_006610670.1//PREDICTED: glucose dehydrogenase [FAD, quinone]-like [Apis dorsata
N vs MPS	Mnat_03970	2283	2.95859	0.886399	Up	NA	GO:0016209//antioxidant activity;GO:0005506//iron ion binding	GO:0008152//metabolic process;GO:0006950//response to stress	K19511|9e-116|420//peroxidase [EC:1.11.1.7];K19511|2e-37|156//peroxidase [EC:1.11.1.7];K19511|8e-116|420//peroxidase [EC:1.11.1.7];K19511|7e-116|420//peroxidase [EC:1.11.1.7]	gi|646723533|gb|KDR24107.1//Peroxidase [Zootermopsis nevadensis]gi|646723533|gb|KDR24107.1|2.55689e-88//Peroxidase [Zootermopsis nevadensis]
N vs MPS	Mnat_12677	949	5.37609	0.923374	Up	NA	NA	NA	K14692|9e-08|57.4//solute carrier family 30 (zinc transporter), member 5/7;K19603|2e-06|55.1//mitogen-activated protein kinase 15 [EC:2.7.11.24];K03006|9e-09|63.2//DNA-directed RNA polymerase II subunit RPB1 [EC:2.7.7.6];K25827;K03006|2e-08|59.7//DNA-directed RNA polymerase II subunit RPB1 [EC:2.7.7.6];K03006|2e-09|63.2//DNA-directed RNA polymerase II subunit RPB1 [EC:2.7.7.6];K19603|4e-07|55.1//…	gi|572319159|ref|XP_006625132.1|9.03915e-27//PREDICTED: cuticle protein 19-like [Apis dorsata];gi|571549787|ref|XP_006561930.1|3.376e-37//PREDICTED: cuticle protein 19 isoform X1 [Apis mellifera];gi|350405018|ref|XP_003487294.1|1.48835e-37//PREDICTED: cuticle protein 8-like [Bombus impatiens]
N vs MPS	BGI_novel_G002728	2122	6.53793	0.9377	Up	NA	NA	NA	K12567|4e-07|59.3//titin [EC:2.7.11.1]	gi|646700830|gb|KDR10805.1|8.6322e-116//hypothetical protein L798_14898 [Zootermopsis nevadensis]
N vs MPS	Mnat_08914	2282	1.72237	0.844066	Up	NA	NA	NA	K17402//small subunit ribosomal protein S23;K14972|4e-18|95.9//PAX-interacting protein 1;K04650|2e-19|100//nuclear receptor co-repressor 1	gi|607365179|gb|EZA59380.1|2.68413e-25//hypothetical protein X777_00501 [Cerapachys biroi];gi|158297979|ref|XP_001231096.2|1.08999e-18//AGAP004734-PA [Anopheles gambiae str. PEST]
N vs MPS	BGI_novel_G003423	1194	1.3498	0.800813	Up	NA	NA	NA	NA	gi|646694391|gb|KDR07972.1|1.79517e-15//hypothetical protein L798_02399, partial [Zootermopsis nevadensis]
N vs MPS	Mnat_14673	309	2.04829	0.847289	Up	NA	GO:0016818//hydrolase activity, acting on acid anhydrides, in phosphorus-containing anhydrides	NA	K01512|6e-35|147//acylphosphatase [EC:3.6.1.7]	gi|506965413|gb|AGM32097.1|2.56848e-50//acylphosphatase-like protein [Coptotermes formosanus]
N vs MPS	Mnat_12676	1830	3.17864	0.892315	Up	NA	NA	NA	K14713|7e-18|95.1//solute carrier family 39 (zinc transporter), member 7;K14713|2e-15|87.0//solute carrier family 39 (zinc transporter), member 7;K14713|3e-21|106//solute carrier family 39 (zinc transporter), member 7;K03006|6e-09|61.2//DNA-directed RNA polymerase II subunit RPB1 [EC:2.7.7.6];K14713|5e-18|95.5//solute carrier family 39 (zinc transporter), member 7;K12567|2e-06|53.1//titin [EC:2.7…	gi|383848912|ref|XP_003700091.1|3.38406e-26//PREDICTED: cuticle protein 8-like [Megachile rotundata];gi|289684225|ref|NP_001166261.1|2.27571e-42//cuticular protein RR-2 family member 45 precursor [Nasonia vitripennis];gi|289684225|ref|NP_001166261.1|2.32998e-42//cuticular protein RR-2 family member 45 precursor [Nasonia vitripennis];gi|289684225|ref|NP_001166261.1|2.30285e-42//cuticular protein R…
N vs MPS	Mnat_15808	5448	1.89763	0.85806	Up	NA	NA	NA	K17298|6e-10|70.1//mucin-13;K10955|7e-18|96.7//intestinal mucin-2;K10955|1e-13|82.4//intestinal mucin-2	gi|646714262|gb|KDR18300.1//hypothetical protein L798_07794 [Zootermopsis nevadensis
N vs MPS	Mnat_07861	723	6.34825	0.947788	Up	NA	NA	NA	NA	gi|646697481|gb|KDR09174.1|1.0576e-09//hypothetical protein L798_01209 [Zootermopsis nevadensis]
N vs MPS	Mnat_10556	1746	1.40088	0.802947	Up	NA	GO:0005488//binding;GO:0016491//oxidoreductase activity	NA	K14999|0.0|758//cytochrome P450, family 6 [EC:1.14.-.-];K14999|4e-90|334//cytochrome P450, family 6 [EC:1.14.-.-];K14999|3e-65|250//cytochrome P450, family 6 [EC:1.14.-.-];K15003|0.0|652//cytochrome P450, family 9 [EC:1.14.-.-];K14999|0.0|711//cytochrome P450, family 6 [EC:1.14.-.-];K14999|4e-49|196//cytochrome P450, family 6 [EC:1.14.-.-];K14999|8e-66|252//cytochrome P450, family 6 [EC:1.14.-.-]…	gi|57158231|dbj|BAD84176.1|3.87339e-102//cytochrome P450 [Hodotermopsis sjostedti];gi|646702144|gb|KDR11524.1|3.85253e-86//Cytochrome P450 6k1, partial [Zootermopsis nevadensis];gi|57158231|dbj|BAD84176.1|1.36241e-54//cytochrome P450 [Hodotermopsis sjostedti];gi|307181693|gb|EFN69191.1//Probable cytochrome P450 6a13 [Camponotus floridanus]gi|646707211|gb|KDR14072.1//Cytochrome P450 6j1, partial […
N vs MPS	BGI_novel_G003019	2146	1.96926	0.840719	Up	NA	NA	NA	K10385|1e-38|163//loricrin	gi|668456041|gb|KFB44250.1|8.82157e-84//AGAP009877-PA-like protein [Anopheles sinensis]
N vs MPS	Mnat_05786	2919	1.52045	0.826298	Up	NA	NA	NA	K01759|8e-19|98.6//lactoylglutathione lyase [EC:4.4.1.5];K01759|6e-07|58.9//lactoylglutathione lyase [EC:4.4.1.5]	gi|646716897|gb|KDR19955.1|1.18548e-57//hypothetical protein L798_05233 [Zootermopsis nevadensis];gi|646716897|gb|KDR19955.1|1.4916e-116//hypothetical protein L798_05233 [Zootermopsis nevadensis]
N vs MPS	Mnat_03659	1466	8.09644	0.975586	Up	NA	NA	NA	NA	gi|646723776|gb|KDR24270.1//Protein yellow [Zootermopsis nevadensis]gi|646723776|gb|KDR24270.1|3.9264e-180//Protein yellow [Zootermopsis nevadensis]
N vs MPS	Mnat_12667	502	2.4249	0.875126	Up	NA	GO:0005198//structural molecule activity	NA	K03006|5e-13|74.7//DNA-directed RNA polymerase II subunit RPB1 [EC:2.7.7.6];K03006|2e-14|80.5//DNA-directed RNA polymerase II subunit RPB1 [EC:2.7.7.6]	gi|270007263|gb|EFA03711.1|2.15161e-28//hypothetical protein TcasGA2_TC013816 [Tribolium castaneum];gi|646708035|gb|KDR14523.1|1.35445e-34//Cuticle protein 19 [Zootermopsis nevadensis]
N vs MPS	Mnat_02706	1744	2.18332	0.837021	Up	NA	NA	NA	K04863|4e-06|41.6//voltage-dependent calcium channel beta-2;K04863|3e-06|41.6//voltage-dependent calcium channel beta-2	gi|646711659|gb|KDR16750.1|7.63623e-54//hypothetical protein L798_09278 [Zootermopsis nevadensis];gi|646711659|gb|KDR16750.1|6.81813e-54//hypothetical protein L798_09278 [Zootermopsis nevadensis]
N vs MPS	BGI_novel_G002417	255	7.70263	0.979587	Up	NA	NA	NA	K03006|3e-09|62.0//DNA-directed RNA polymerase II subunit RPB1 [EC:2.7.7.6]	gi|646718322|gb|KDR20839.1|2.06474e-23//Adult-specific cuticular protein ACP-20 [Zootermopsis nevadensis]
N vs MPS	BGI_novel_G001013	866	1.9019	0.829275	Up	NA	NA	NA	NA	gi|646719378|gb|KDR21500.1|5.92744e-67//hypothetical protein L798_02964, partial [Zootermopsis nevadensis]
N vs MPS	Mnat_00308	1354	4.83539	0.914491	Up	NA	NA	NA	K07604|3e-26|122//type I keratin, acidic	gi|646719875|gb|KDR21827.1|1.44612e-18//hypothetical protein L798_03525, partial [Zootermopsis nevadensis];gi|646719875|gb|KDR21827.1|1.65515e-130//hypothetical protein L798_03525, partial [Zootermopsis nevadensis]
N vs MPS	Mnat_18048	354	1.28899	0.805526	Up	NA	NA	NA	K04257|2e-17|89.4//olfactory receptor	gi|307174634|gb|EFN65036.1|1.83975e-48//Uncharacterized protein ART2 [Camponotus floridanus]
N vs MPS	BGI_novel_G000721	3186	1.98273	0.814836	Up	NA	NA	NA	K11433|3e-28|130//histone-lysine N-methyltransferase SETMAR [EC:2.1.1.43]	gi|557294586|ref|XP_006029730.1|1.86487e-27//PREDICTED: histone-lysine N-methyltransferase SETMAR-like [Alligator sinensis]
N vs MPS	Mnat_17849	1284	1.71832	0.850466	Up	NA	NA	NA	K00774|5e-09|65.1//poly [ADP-ribose] polymerase 16 [EC:2.4.2.30];K00774|3e-09|65.1//poly [ADP-ribose] polymerase 16 [EC:2.4.2.30];K00774|4e-09|64.7//poly [ADP-ribose] polymerase 16 [EC:2.4.2.30]	gi|646695849|gb|KDR08524.1|1.96512e-69//Protein G12 [Zootermopsis nevadensis];gi|646695849|gb|KDR08524.1|1.15206e-69//Protein G12 [Zootermopsis nevadensis];gi|284518361|gb|ADB92492.1|5.08271e-100//major allergen Cr-PII [Periplaneta americana];gi|284518361|gb|ADB92492.1|1.0926e-139//major allergen Cr-PII [Periplaneta americana]
N vs MPS	Mnat_08510	890	1.81201	0.855813	Up	GO:0043292//contractile fiber	NA	GO:0030239//myofibril assembly	NA	gi|646718687|gb|KDR21073.1|4.19437e-32//Flightin [Zootermopsis nevadensis];gi|646718687|gb|KDR21073.1|1.26682e-43//Flightin [Zootermopsis nevadensis]
N vs MPS	Mnat_04900	3090	1.96102	0.829655	Up	NA	NA	NA	K05619|0.0|952//transglutaminase 1 [EC:2.3.2.13];K05619|0.0|933//transglutaminase 1 [EC:2.3.2.13]	gi|646721291|gb|KDR22723.1//Hemocyte protein-glutamine gamma-glutamyltransferase [Zootermopsis nevadensis
N vs MPS	Mnat_15227	642	1.75634	0.829247	Up	NA	NA	NA	NA	gi|646694391|gb|KDR07972.1|7.67379e-93//hypothetical protein L798_02399, partial [Zootermopsis nevadensis]
N vs MPS	BGI_novel_G003296	1924	2.10184	0.843649	Up	NA	NA	NA	K13208|6e-10|68.6//ELAV like protein 2/3/4;K10408|3e-09|66.2//dynein heavy chain, axonemal	gi|646716510|gb|KDR19748.1|8.36799e-38//BAT2 domain-containing protein 1 [Zootermopsis nevadensis]
N vs MPS	BGI_novel_G003037	1423	1.30888	0.804103	Up	NA	NA	NA	NA	gi|389608145|dbj|BAM17684.1|5.08997e-39//cuticular protein PxutCPR32 [Papilio xuthus]
N vs MPS	BGI_novel_G000575	264	2.51087	0.87577	Up	NA	NA	NA	NA	gi|602672780|ref|XP_007441891.1|2.27752e-06//PREDICTED: putative uncharacterized protein FLJ37770-like isoform X1 [Python bivittatus]
N vs MPS	BGI_novel_G002681	2577	1.79271	0.823454	Up	NA	NA	NA	K03163|1e-07|61.6//DNA topoisomerase I [EC:5.99.1.2];K15076|2e-07|60.5//transcription elongation factor B, polypeptide 3	gi|225542834|gb|ACN91299.1|1.01719e-12//dentin sialophosphoprotein precursor [Tursiops truncatus]
N vs MPS	BGI_novel_G000241	609	3.90974	0.896335	Up	NA	NA	NA	K04574|7e-33|142//neurofilament heavy polypeptide	gi|156356423|ref|XP_001623923.1|5.80376e-36//predicted protein [Nematostella vectensis]
N vs MPS	BGI_novel_G002411	586	4.31428	0.908157	Up	NA	NA	NA	K03006|1e-14|81.6//DNA-directed RNA polymerase II subunit RPB1 [EC:2.7.7.6]	gi|646718322|gb|KDR20839.1|2.71935e-61//Adult-specific cuticular protein ACP-20 [Zootermopsis nevadensis]
N vs MPS	BGI_novel_G002314	2199	3.48285	0.875846	Up	NA	NA	NA	NA	gi|646717057|gb|KDR20051.1|9.50648e-49//hypothetical protein L798_05444 [Zootermopsis nevadensis]
N vs MPS	BGI_novel_G001611	1396	5.52702	0.926826	Up	NA	NA	NA	K07604|5e-15|84.7//type I keratin, acidic	gi|642914380|ref|XP_008201654.1|4.21089e-22//PREDICTED: keratin, type I cytoskeletal 9-like [Tribolium castaneum]
N vs MPS	BGI_novel_G001602	3214	3.87604	0.85677	Up	NA	NA	NA	K00108|1e-137|493//choline dehydrogenase [EC:1.1.99.1]	gi|646716951|gb|KDR19978.1|1.94333e-149//Glucose dehydrogenase [acceptor] [Zootermopsis nevadensis]
N vs MPS	BGI_novel_G003097	4407	6.08139	0.939028	Up	NA	NA	NA	K03006|6e-17|93.2//DNA-directed RNA polymerase II subunit RPB1 [EC:2.7.7.6]	gi|646717956|gb|KDR20611.1//hypothetical protein L798_04372 [Zootermopsis nevadensis
N vs MPS	Mnat_10671	1246	3.26541	0.896932	Up	NA	NA	NA	K03006|2e-12|75.5//DNA-directed RNA polymerase II subunit RPB1 [EC:2.7.7.6];K03006|3e-13|78.6//DNA-directed RNA polymerase II subunit RPB1 [EC:2.7.7.6];K03006|2e-13|79.0//DNA-directed RNA polymerase II subunit RPB1 [EC:2.7.7.6]	gi|646718328|gb|KDR20845.1|1.96233e-60//Adult-specific cuticular protein ACP-20 [Zootermopsis nevadensis];gi|478263115|gb|ENN81508.1|1.80495e-47//hypothetical protein YQE_02037, partial [Dendroctonus ponderosae];gi|646718322|gb|KDR20839.1|4.61042e-32//Adult-specific cuticular protein ACP-20 [Zootermopsis nevadensis];gi|646718328|gb|KDR20845.1|7.0705e-60//Adult-specific cuticular protein ACP-20 [Z…
N vs MPS	Mnat_18052	354	1.28899	0.805526	Up	NA	NA	NA	K04257|2e-17|89.4//olfactory receptor	gi|307174634|gb|EFN65036.1|1.83975e-48//Uncharacterized protein ART2 [Camponotus floridanus]
N vs MPS	Mnat_00447	2721	1.80363	0.832546	Up	NA	NA	NA	NA	gi|646723966|gb|KDR24400.1//Major facilitator superfamily domain-containing protein 6 [Zootermopsis nevadensis
N vs MPS	Mnat_12675	485	3.55337	0.840397	Up	NA	NA	NA	K03006|5e-08|58.2//DNA-directed RNA polymerase II subunit RPB1 [EC:2.7.7.6];K03006|2e-09|66.2//DNA-directed RNA polymerase II subunit RPB1 [EC:2.7.7.6]	gi|290560612|ref|NP_001166640.1|5.07385e-22//cuticular protein RR-2 motif 130 precursor [Bombyx mori] ;gi|290560612|ref|NP_001166640.1|5.9064e-33//cuticular protein RR-2 motif 130 precursor [Bombyx mori]
N vs MPS	BGI_novel_G002727	2134	4.66452	0.908698	Up	NA	NA	NA	K12567|4e-07|59.3//titin [EC:2.7.11.1]	gi|646700830|gb|KDR10805.1|2.52953e-115//hypothetical protein L798_14898 [Zootermopsis nevadensis]
N vs MPS	Mnat_07862	801	6.86947	0.961592	Up	NA	NA	NA	NA	gi|646719873|gb|KDR21825.1|1.50476e-26//Collagen alpha-5(VI) chain [Zootermopsis nevadensis]
N vs MPS	BGI_novel_G003045	1657	1.73115	0.837827	Up	NA	NA	NA	NA	gi|602672780|ref|XP_007441891.1|1.82834e-06//PREDICTED: putative uncharacterized protein FLJ37770-like isoform X1 [Python bivittatus]
N vs MPS	BGI_novel_G001877	1295	5.56056	0.92802	Up	NA	NA	NA	NA	gi|642932967|ref|XP_008197209.1|1.10112e-37//PREDICTED: uncharacterized protein LOC103314087 [Tribolium castaneum]
N vs MPS	Mnat_07785	1232	1.66013	0.836339	Up	NA	NA	NA	K10693|2e-24|115//E3 ubiquitin-protein ligase MYCBP2 [EC:2.3.2.27];K10693|5e-21|102//E3 ubiquitin-protein ligase MYCBP2 [EC:2.3.2.27];K19625|8e-08|58.9//retinaldehyde-binding protein 1;K19625|4e-15|84.7//retinaldehyde-binding protein 1	gi|646716135|gb|KDR19512.1|1.8412e-82//Retinaldehyde-binding protein 1-like protein 2 [Zootermopsis nevadensis];gi|646716135|gb|KDR19512.1|5.83553e-126//Retinaldehyde-binding protein 1-like protein 2 [Zootermopsis nevadensis]
N vs MPS	Mnat_15817	789	1.41168	0.815623	Up	NA	NA	NA	NA	gi|646707409|gb|KDR14186.1|5.00065e-99//hypothetical protein L798_11594, partial [Zootermopsis nevadensis]
N vs MPS	BGI_novel_G003096	1079	4.30965	0.894192	Up	NA	NA	NA	K16889|3e-14|81.6//cation channel sperm-associated protein 1	gi|307211172|gb|EFN87385.1|9.2574e-45//hypothetical protein EAI_17578 [Harpegnathos saltator]
N vs MPS	BGI_novel_G003422	795	1.7457	0.840264	Up	NA	NA	NA	NA	gi|646694391|gb|KDR07972.1|1.95561e-26//hypothetical protein L798_02399, partial [Zootermopsis nevadensis]
N vs MPS	Mnat_08835	561	2.56754	0.825483	Up	NA	NA	NA	NA	gi|646710396|gb|KDR15915.1|2.13731e-25//hypothetical protein L798_09842 [Zootermopsis nevadensis]
N vs MPS	Mnat_06440	689	1.72483	0.849593	Up	NA	NA	NA	NA	gi|646706035|gb|KDR13460.1|7.46198e-39//hypothetical protein L798_12569 [Zootermopsis nevadensis];gi|646706035|gb|KDR13460.1|7.44255e-29//hypothetical protein L798_12569 [Zootermopsis nevadensis]
N vs MPS	Mnat_11287	897	2.8443	0.87651	Up	NA	GO:0003824//catalytic activity	NA	K11152|2e-55|218//retinol dehydrogenase 11 [EC:1.1.1.300];K11153|3e-62|240//retinol dehydrogenase 12 [EC:1.1.1.300];K11153|1e-57|225//retinol dehydrogenase 12 [EC:1.1.1.300]	gi|646702837|gb|KDR11839.1|1.95205e-126//Retinol dehydrogenase 12 [Zootermopsis nevadensis];gi|646702837|gb|KDR11839.1|5.30278e-123//Retinol dehydrogenase 12 [Zootermopsis nevadensis]
N vs MPS	BGI_novel_G002723	1339	6.46841	0.948613	Up	NA	NA	NA	NA	gi|646700838|gb|KDR10813.1|3.37007e-37//hypothetical protein L798_14906 [Zootermopsis nevadensis]
N vs MPS	Mnat_00091	715	2.1974	0.851233	Up	NA	NA	NA	NA	gi|646719452|gb|KDR21564.1|1.31578e-25//hypothetical protein L798_01718 [Zootermopsis nevadensis];gi|646719452|gb|KDR21564.1|5.79801e-52//hypothetical protein L798_01718 [Zootermopsis nevadensis];gi|646719452|gb|KDR21564.1|5.17282e-63//hypothetical protein L798_01718 [Zootermopsis nevadensis];gi|646719452|gb|KDR21564.1|5.1381e-63//hypothetical protein L798_01718 [Zootermopsis nevadensis];gi|64671…
N vs MPS	Mnat_12717	522	5.44639	0.925726	Up	NA	NA	NA	K18406|9e-08|58.2//tudor domain-containing protein 2	gi|646714125|gb|KDR18218.1|1.6114e-36//hypothetical protein L798_06969, partial [Zootermopsis nevadensis];gi|646714125|gb|KDR18218.1|7.52779e-50//hypothetical protein L798_06969, partial [Zootermopsis nevadensis]
N vs MPS	BGI_novel_G003098	3667	4.79126	0.902829	Up	NA	NA	NA	K03006|5e-17|93.2//DNA-directed RNA polymerase II subunit RPB1 [EC:2.7.7.6]	gi|646717956|gb|KDR20611.1//hypothetical protein L798_04372 [Zootermopsis nevadensis
N vs MPS	BGI_novel_G003194	3085	2.43675	0.876112	Up	NA	NA	NA	NA	gi|646712868|gb|KDR17437.1|1.21476e-108//hypothetical protein L798_08565 [Zootermopsis nevadensis]
N vs MPS	BGI_novel_G002413	795	6.18823	0.922976	Up	NA	NA	NA	K03006|1e-15|85.9//DNA-directed RNA polymerase II subunit RPB1 [EC:2.7.7.6]	gi|646718323|gb|KDR20840.1|4.79849e-65//Adult-specific cuticular protein ACP-20 [Zootermopsis nevadensis]
N vs MPS	Mnat_16290	4320	1.87163	0.822108	Up	NA	NA	NA	K05466|3e-49|201//angiopoietin 2;K13912|5e-49|198//deleted in malignant brain tumors 1 protein;K05467|1e-47|193//angiopoietin 4;K05466|5e-49|198//angiopoietin 2;K13912|2e-48|198//deleted in malignant brain tumors 1 protein	gi|512934843|ref|XP_004933130.1//PREDICTED: putative leucine-rich repeat-containing protein DDB_G0290503-like [Bombyx mori]gi|642918516|ref|XP_008191506.1//PREDICTED: angiopoietin-4 [Tribolium castaneum
N vs MPS	BGI_novel_G003750	4763	4.8121	0.852504	Up	NA	NA	NA	K19607|6e-12|76.6//X-linked retinitis pigmentosa GTPase regulator;K03163|1e-13|82.4//DNA topoisomerase I [EC:5.99.1.2];K12740|1e-12|79.0//NK-tumor recognition protein	gi|646718884|gb|KDR21187.1//hypothetical protein L798_03593 [Zootermopsis nevadensis
N vs MPS	Mnat_07045	573	1.32058	0.801117	Up	NA	NA	NA	NA	gi|429327041|gb|AFZ78849.1|3.04515e-78//putative defense protein [Coptotermes formosanus]
N vs MPS	Mnat_02715	2839	2.65429	0.842786	Up	NA	GO:0016831//carboxy-lyase activity;GO:0004068//aspartate 1-decarboxylase activity;GO:0048037//cofactor binding;GO:0030170//pyridoxal phosphate binding	GO:0019752//carboxylic acid metabolic process;GO:0043436//oxoacid metabolic process	K01580|1e-166|588//glutamate decarboxylase [EC:4.1.1.15];K01580|0.0|722//glutamate decarboxylase [EC:4.1.1.15]	gi|646698221|gb|KDR09499.1//Cysteine sulfinic acid decarboxylase, partial [Zootermopsis nevadensis
N vs MPS	BGI_novel_G002291	2136	1.68786	0.84563	Up	NA	NA	NA	K17570|2e-15|86.7//hydrocephalus-inducing protein	gi|646719702|gb|KDR21720.1|1.78773e-161//hypothetical protein L798_02777, partial [Zootermopsis nevadensis]
N vs MPS	Mnat_04550	960	-2.03892	0.844189	Down	NA	NA	GO:0007165//signal transduction;GO:0006726//eye pigment biosynthetic process;GO:0048102//autophagic cell death;GO:0016108//tetraterpenoid metabolic process	K13885|3e-52|207//scavenger receptor class B, member 1;K13885|5e-55|216//scavenger receptor class B, member 1	gi|646723687|gb|KDR24217.1|7.26161e-120//Protein croquemort [Zootermopsis nevadensis];gi|646723687|gb|KDR24217.1|1.30578e-114//Protein croquemort [Zootermopsis nevadensis]
N vs MPS	BGI_novel_G001120	232	-9.68475	0.820866	Down	NA	NA	NA	NA	gi|675363899|gb|KFM56801.1|1.45981e-08//hypothetical protein X975_13857, partial [Stegodyphus mimosarum]
N vs MPS	Mnat_12061	1621	-3.57642	0.865446	Down	GO:0016020//membrane;GO:0005634//nucleus;GO:0005829//cytosol;GO:0005737//cytoplasm	GO:0008430//selenium binding;GO:0005488//binding	GO:0006810//transport;GO:0015031//protein transport	K17285|1e-90|336//selenium-binding protein 1;K17285|0.0|671//selenium-binding protein 1;K17285|2e-142|508//selenium-binding protein 1	gi|537264897|gb|ERE90756.1|5.31351e-101//selenium-binding protein 1 [Cricetulus griseus];gi|646697167|gb|KDR09028.1//Selenium-binding protein 1-A [Zootermopsis nevadensis
N vs MPS	BGI_novel_G002813	232	-1.29511	0.8058	Down	NA	NA	NA	NA	gi|646718763|gb|KDR21115.1|9.76919e-13//hypothetical protein L798_01121, partial [Zootermopsis nevadensis]
N vs MPS	Mnat_08922	1564	-2.63503	0.858145	Down	NA	NA	NA	K09187|9e-06|54.3//histone-lysine N-methyltransferase MLL2 [EC:2.1.1.43];K12567|7e-10|67.8//titin [EC:2.7.11.1];K12567|9e-10|67.8//titin [EC:2.7.11.1]	gi|646704178|gb|KDR12502.1|3.65297e-107//hypothetical protein L798_13754 [Zootermopsis nevadensis];gi|646704178|gb|KDR12502.1|2.19844e-65//hypothetical protein L798_13754 [Zootermopsis nevadensis];gi|646704178|gb|KDR12502.1|2.90854e-107//hypothetical protein L798_13754 [Zootermopsis nevadensis]
N vs MPS	BGI_novel_G003206	246	-1.4746	0.806986	Down	NA	NA	NA	K15173|3e-07|55.5//transcription termination factor 2 [EC:3.6.4.-];K18441|2e-06|52.8//cytohesin	gi|646722645|gb|KDR23576.1|4.94856e-25//hypothetical protein L798_12400 [Zootermopsis nevadensis]
N vs MPS	Mnat_15120	642	-2.10803	0.841961	Down	NA	NA	NA	NA	gi|506965550|gb|AGM32127.1|8.86178e-57//hypothetical protein [Coptotermes formosanus]
N vs MPS	Mnat_02677	381	-2.15025	0.814068	Down	NA	NA	NA	NA	gi|646688570|gb|KDR06373.1|3.08516e-35//hypothetical protein L798_04620 [Zootermopsis nevadensis]
N vs MPS	BGI_novel_G000786	292	-1.84919	0.836917	Down	NA	NA	NA	K18441|5e-08|58.2//cytohesin;K01408|1e-06|53.5//insulysin [EC:3.4.24.56]	gi|642949720|emb|CCH14900.1|3.65289e-36//endonuclease-reverse transcriptase [Blattella germanica]
N vs MPS	Mnat_15544	1705	-4.29323	0.860477	Down	NA	GO:0046872//metal ion binding;GO:0003824//catalytic activity	GO:0008152//metabolic process	K00008|9e-24|112//L-iditol 2-dehydrogenase [EC:1.1.1.14];K00008|2e-32|143//L-iditol 2-dehydrogenase [EC:1.1.1.14]	gi|646717346|gb|KDR20240.1|1.45979e-143//Sorbitol dehydrogenase [Zootermopsis nevadensis];gi|646717346|gb|KDR20240.1|4.19936e-173//Sorbitol dehydrogenase [Zootermopsis nevadensis]
N vs MPS	Mnat_14226	2217	-4.29585	0.90775	Down	NA	NA	NA	K16819|1e-09|65.9//angiomotin;K04632|2e-10|68.6//guanine nucleotide-binding protein G(s) subunit alpha;K10385|8e-24|114//loricrin	gi|646711507|gb|KDR16643.1|2.86988e-24//Cuticle protein 6 [Zootermopsis nevadensis];gi|328699594|ref|XP_001950806.2|3.89672e-58//PREDICTED: skin secretory protein xP2-like [Acyrthosiphon pisum];gi|646711507|gb|KDR16643.1|1.32329e-44//Cuticle protein 6 [Zootermopsis nevadensis]
N vs MPS	Mnat_03056	681	-2.99946	0.876718	Down	NA	NA	NA	K00804|1e-47|112//geranylgeranyl diphosphate synthase, type III [EC:2.5.1.1 2.5.1.10 2.5.1.29];K00804|3e-59|230//geranylgeranyl diphosphate synthase, type III [EC:2.5.1.1 2.5.1.10 2.5.1.29];K00804|4e-38|160//geranylgeranyl diphosphate synthase, type III [EC:2.5.1.1 2.5.1.10 2.5.1.29]	gi|646703096|gb|KDR11942.1|1.46351e-69//Geranylgeranyl pyrophosphate synthetase [Zootermopsis nevadensis];gi|646703096|gb|KDR11942.1|2.37655e-55//Geranylgeranyl pyrophosphate synthetase [Zootermopsis nevadensis];gi|646703096|gb|KDR11942.1|5.18777e-43//Geranylgeranyl pyrophosphate synthetase [Zootermopsis nevadensis]
N vs MPS	BGI_novel_G000245	253	-2.57719	0.822952	Down	NA	NA	NA	K01049|8e-06|50.8//acetylcholinesterase [EC:3.1.1.7]	gi|646704731|gb|KDR12774.1|1.17243e-18//Esterase FE4 [Zootermopsis nevadensis]
N vs MPS	BGI_novel_G002734	2025	-1.83903	0.822316	Down	NA	NA	NA	K06591|2e-167|591//integrin beta 8;K06237|2e-167|591//collagen, type IV, alpha;K06493|2e-167|591//integrin beta 3;K04520|2e-167|591//amyloid beta A4 protein;K05719|2e-167|591//integrin beta 1;K06256|2e-167|591//CD44 antigen	gi|662208453|ref|XP_008477779.1|1.41706e-176//PREDICTED: collagen alpha-5(IV) chain-like [Diaphorina citri]
N vs MPS	Mnat_00511	4247	-4.2688	0.834869	Down	NA	NA	NA	K04595|2e-07|62.0//latrophilin and seven transmembrane domain containing 1	gi|646711227|gb|KDR16478.1//Vitellogenin [Zootermopsis nevadensis
N vs MPS	Mnat_07258	881	-3.55044	0.858828	Down	NA	NA	NA	K07604|9e-24|113//type I keratin, acidic	gi|506968319|gb|AGM32503.1|1.71388e-91//hypothetical protein [Coptotermes formosanus]
N vs MPS	BGI_novel_G000118	254	-9.92382	0.842919	Down	NA	NA	NA	K14999|8e-14|77.4//cytochrome P450, family 6 [EC:1.14.-.-]	gi|646710442|gb|KDR15961.1|5.44615e-16//hypothetical protein L798_09889 [Zootermopsis nevadensis]
N vs MPS	Mnat_10297	767	-2.04087	0.835315	Down	NA	NA	NA	K12347|1e-08|62.4//natural resistance-associated macrophage protein;K07936|8e-09|62.8//GTP-binding nuclear protein Ran;K07936|9e-09|62.8//GTP-binding nuclear protein Ran	gi|506968201|gb|AGM32444.1|3.99208e-103//hemolymph juvenile hormone binding protein (JHBP) [Coptotermes formosanus];gi|506968201|gb|AGM32444.1|2.62939e-111//hemolymph juvenile hormone binding protein (JHBP) [Coptotermes formosanus]
N vs MPS	BGI_novel_G002390	1403	-1.7163	0.835419	Down	NA	NA	NA	K09283|3e-16|89.0//high mobility group AT-hook protein 2;K09282|4e-22|108//high mobility group AT-hook protein 1	gi|383847979|ref|XP_003699630.1|5.02066e-23//PREDICTED: uncharacterized protein LOC100878877 [Megachile rotundata]
N vs MPS	Mnat_08483	1124	-2.94552	0.827578	Down	NA	NA	NA	K01053|3e-69|264//gluconolactonase [EC:3.1.1.17]	gi|646712156|gb|KDR17045.1|6.87635e-112//hypothetical protein L798_09047 [Zootermopsis nevadensis];gi|646712156|gb|KDR17045.1|9.3158e-112//hypothetical protein L798_09047 [Zootermopsis nevadensis]
N vs MPS	Mnat_02210	1885	-5.41751	0.840586	Down	NA	NA	NA	K14258|5e-90|333//facilitated trehalose transporter;K14258|1e-101|373//facilitated trehalose transporter	gi|291461581|dbj|BAI83425.1|1.63651e-130//sugar transporter 11 [Nilaparvata lugens];gi|291461581|dbj|BAI83425.1|8.10578e-108//sugar transporter 11 [Nilaparvata lugens]
N vs MPS	BGI_novel_G001545	243	-2.47006	0.817661	Down	NA	NA	NA	NA	gi|646704854|gb|KDR12823.1|1.06776e-27//hypothetical protein L798_13242, partial [Zootermopsis nevadensis]
N vs MPS	Mnat_17453	1142	-5.45443	0.817917	Down	GO:0044464//cell part	NA	NA	K14999|2e-80|301//cytochrome P450, family 6 [EC:1.14.-.-];K14999|6e-69|263//cytochrome P450, family 6 [EC:1.14.-.-]	gi|646650387|gb|KDQ77054.1|9.28502e-114//Cytochrome P450 6j1, partial [Zootermopsis nevadensis];gi|646710442|gb|KDR15961.1|1.37345e-126//hypothetical protein L798_09889 [Zootermopsis nevadensis]
N vs MPS	Mnat_04412	684	-4.06385	0.903749	Down	NA	GO:0005198//structural molecule activity	NA	K05185|8e-09|63.5//gamma-aminobutyric acid receptor subunit epsilon;K13114|7e-08|60.5//pinin	gi|646714048|gb|KDR18153.1|4.34829e-103//Larval cuticle protein 2 [Zootermopsis nevadensis];gi|646714048|gb|KDR18153.1|3.38314e-43//Larval cuticle protein 2 [Zootermopsis nevadensis]
N vs MPS	Mnat_14255	704	-1.4351	0.823132	Down	NA	NA	NA	K14713|2e-06|38.1//solute carrier family 39 (zinc transporter), member 7;K13649|2e-07|54.3//folate receptor	gi|341895490|gb|EGT51425.1|7.69865e-09//hypothetical protein CAEBREN_14174 [Caenorhabditis brenneri]
N vs MPS	Mnat_15349	1143	-3.50844	0.847356	Down	NA	GO:0016702//oxidoreductase activity, acting on single donors with incorporation of molecular oxygen, incorporation of two atoms of oxygen;GO:0043169//cation binding;GO:0046872//metal ion binding;GO:0003868//4-hydroxyphenylpyruvate dioxygenase activity;GO:0016846//carbon-sulfur lyase activity	GO:0009072//aromatic amino acid family metabolic process;GO:0006520//cellular amino acid metabolic process;GO:0055114//oxidation-reduction process	K00457|1e-130|467//4-hydroxyphenylpyruvate dioxygenase [EC:1.13.11.27];K00457|5e-146|520//4-hydroxyphenylpyruvate dioxygenase [EC:1.13.11.27]	gi|646702620|gb|KDR11729.1|1.60394e-167//4-hydroxyphenylpyruvate dioxygenase [Zootermopsis nevadensis];gi|646702620|gb|KDR11729.1|4.38512e-148//4-hydroxyphenylpyruvate dioxygenase [Zootermopsis nevadensis]
N vs MPS	Mnat_10414	2259	-1.76957	0.855434	Down	GO:0005615//extracellular space;GO:0005576//extracellular region	GO:0045735//nutrient reservoir activity	GO:0006810//transport	K00505|2e-42|133//tyrosinase [EC:1.14.18.1];K00505|9e-67|257//tyrosinase [EC:1.14.18.1];K00505|5e-45|185//tyrosinase [EC:1.14.18.1]	gi|66957917|gb|AAU20852.2//hexamerin II [Reticulitermes flavipes
N vs MPS	BGI_novel_G000749	1708	-3.3644	0.884	Down	NA	NA	NA	K15047|7e-09|64.7//heterogeneous nuclear ribonucleoprotein U-like protein 1;K17602|2e-08|63.2//YLP motif-containing protein 1;K17286|5e-07|58.5//erythrocyte band 7 integral membrane protein;K03006|2e-07|59.7//DNA-directed RNA polymerase II subunit RPB1 [EC:2.7.7.6]	gi|91077536|ref|XP_971011.1|5.46603e-62//PREDICTED: extensin isoform X1 [Tribolium castaneum]
N vs MPS	BGI_novel_G002138	718	-5.81809	0.868887	Down	NA	NA	NA	K08144|4e-21|103//MFS transporter, SP family, solute carrier family 2 (facilitated glucose transporter), member 6;K14258|7e-20|99.4//facilitated trehalose transporter;K06069|8e-24|112//atypical protein kinase C iota type [EC:2.7.11.13];K08145|6e-24|112//MFS transporter, SP family, solute carrier family 2 (facilitated glucose transporter), member 8	gi|646722954|gb|KDR23748.1|3.26146e-88//Solute carrier family 2, facilitated glucose transporter member 6 [Zootermopsis nevadensis]
N vs MPS	BGI_novel_G002598	1899	-2.94478	0.851091	Down	NA	NA	NA	NA	gi|646712671|gb|KDR17359.1|3.81433e-152//hypothetical protein L798_08862 [Zootermopsis nevadensis]
N vs MPS	Mnat_11209	891	-1.56127	0.813727	Down	NA	NA	NA	K14306|2e-24|114//nuclear pore complex protein Nup62	gi|646704655|gb|KDR12734.1|5.03646e-24//hypothetical protein L798_12530, partial [Zootermopsis nevadensis]
N vs MPS	Mnat_16622	1596	-1.97035	0.8228	Down	GO:0043231//intracellular membrane-bounded organelle	GO:0016620//oxidoreductase activity, acting on the aldehyde or oxo group of donors, NAD or NADP as acceptor	GO:0009081//branched-chain amino acid metabolic process;GO:0006206//pyrimidine nucleobase metabolic process	K00140|0.0|833//malonate-semialdehyde dehydrogenase (acetylating) / methylmalonate-semialdehyde dehydrogenase [EC:1.2.1.18 1.2.1.27]	gi|646652496|gb|KDQ78911.1//putative methylmalonate-semialdehyde dehydrogenase [acylating], mitochondrial [Zootermopsis nevadensis
N vs MPS	Mnat_12646	438	-2.96729	0.893661	Down	NA	NA	NA	NA	gi|345493131|ref|XP_001600141.2|4.86212e-25//PREDICTED: cuticle protein CP14.6 [Nasonia vitripennis]
N vs MPS	Mnat_17090	375	-2.50993	0.850513	Down	NA	NA	NA	K17943|2e-18|92.8//pumilio RNA-binding family;K09478|1e-22|106//short/branched chain acyl-CoA dehydrogenase [EC:1.3.99.12];K11433|5e-22|104//histone-lysine N-methyltransferase SETMAR [EC:2.1.1.43]	gi|307176478|gb|EFN66014.1|3.20894e-32//Putative uncharacterized protein FLJ37770 [Camponotus floridanus]
N vs MPS	BGI_novel_G000107	671	-5.931	0.898032	Down	NA	NA	NA	K05330|6e-10|66.2//potassium inwardly-rectifying channel subfamily J, other;K01273|8e-12|72.4//membrane dipeptidase [EC:3.4.13.19];K12852|2e-23|110//116 kDa U5 small nuclear ribonucleoprotein component;K00108|7e-11|69.3//choline dehydrogenase [EC:1.1.99.1]	gi|294566525|gb|ADF18553.1|6.57352e-21//endonuclease-reverse transcriptase [Bombyx mori]
N vs MPS	Mnat_00302	2205	-2.54152	0.828147	Down	GO:0005576//extracellular region	GO:0005184//neuropeptide hormone activity	GO:0007218//neuropeptide signaling pathway	NA	gi|224384250|gb|ACN42938.1|1.63277e-157//allatostatin precursor [Reticulitermes flavipes];gi|224384250|gb|ACN42938.1|2.71824e-55//allatostatin precursor [Reticulitermes flavipes]
N vs MPS	BGI_novel_G002966	231	-9.51241	0.802444	Down	NA	NA	NA	NA	gi|506968173|gb|AGM32430.1|9.41844e-24//SCP-like extracellular domain containing protein 2 [Coptotermes formosanus]
N vs MPS	BGI_novel_G000201	1274	-1.37487	0.811622	Down	NA	NA	NA	K13189|9e-08|60.5//RNA-binding protein 14	gi|646705841|gb|KDR13351.1|2.05361e-105//Pro-resilin [Zootermopsis nevadensis]
N vs MPS	Mnat_09745	2062	-1.85913	0.832973	Down	GO:0044429//mitochondrial part	GO:0004030//aldehyde dehydrogenase [NAD(P)+] activity	GO:0032787//monocarboxylic acid metabolic process;GO:0010033//response to organic substance	K00128|0.0|701//aldehyde dehydrogenase (NAD+) [EC:1.2.1.3];K00128|0.0|804//aldehyde dehydrogenase (NAD+) [EC:1.2.1.3]	gi|646722519|gb|KDR23477.1//Aldehyde dehydrogenase, mitochondrial [Zootermopsis nevadensis
N vs MPS	BGI_novel_G001212	434	-1.74912	0.843042	Down	NA	NA	NA	K10955|2e-06|52.8//intestinal mucin-2;K03006|5e-16|84.7//DNA-directed RNA polymerase II subunit RPB1 [EC:2.7.7.6]	gi|646706203|gb|KDR13556.1|1.46157e-45//Cuticle protein [Zootermopsis nevadensis]
N vs MPS	BGI_novel_G000145	221	-1.52946	0.817984	Down	NA	NA	NA	K18441|1e-06|53.5//cytohesin;K15173|6e-06|51.2//transcription termination factor 2 [EC:3.6.4.-];K04978|3e-06|52.4//transient receptor potential cation channel subfamily M member 3;K05048|4e-06|52.0//solute carrier family 6 (neurotransmitter transporter, amino acid/orphan) member 15/16/17/18/20	gi|646722645|gb|KDR23576.1|4.5382e-23//hypothetical protein L798_12400 [Zootermopsis nevadensis]
N vs MPS	BGI_novel_G000057	341	-1.52713	0.812864	Down	NA	NA	NA	K04911|1e-12|73.2//potassium voltage-gated channel Eag-related subfamily H member 8;K01273|8e-11|67.4//membrane dipeptidase [EC:3.4.13.19];K10408|2e-11|69.3//dynein heavy chain, axonemal;K12852|8e-11|67.4//116 kDa U5 small nuclear ribonucleoprotein component;K17935|1e-13|76.6//sorting nexin-29	gi|642949720|emb|CCH14900.1|3.52117e-39//endonuclease-reverse transcriptase [Blattella germanica]
N vs MPS	BGI_novel_G003015	760	-1.73536	0.848332	Down	NA	NA	NA	NA	gi|646465866|gb|KDQ65250.1|5.92313e-38//Endocuticle structural glycoprotein SgAbd-2 [Zootermopsis nevadensis]
N vs MPS	BGI_novel_G000372	298	-1.59463	0.806142	Down	NA	NA	NA	K15173|2e-06|52.8//transcription termination factor 2 [EC:3.6.4.-];K18441|2e-08|59.7//cytohesin	gi|646712507|gb|KDR17239.1|2.97402e-38//hypothetical protein L798_08804, partial [Zootermopsis nevadensis]
N vs MPS	BGI_novel_G000312	332	-1.42618	0.819453	Down	NA	NA	NA	K18441|2e-08|59.7//cytohesin;K01408|2e-10|65.9//insulysin [EC:3.4.24.56];K12852|3e-09|62.0//116 kDa U5 small nuclear ribonucleoprotein component;K03164|5e-06|51.6//DNA topoisomerase II [EC:5.99.1.3];K11647|3e-09|62.0//SWI/SNF-related matrix-associated actin-dependent regulator of chromatin subfamily A member 2/4 [EC:3.6.4.-]	gi|642949720|emb|CCH14900.1|3.42784e-42//endonuclease-reverse transcriptase [Blattella germanica]
N vs MPS	Mnat_04409	1760	-3.4794	0.885469	Down	NA	NA	NA	K11661|5e-07|58.5//helicase SRCAP [EC:3.6.4.-];K06236|4e-07|58.9//collagen, type I/II/III/V/XI/XXIV/XXVII, alpha;K04520|4e-07|58.9//amyloid beta A4 protein;K18040|3e-07|59.3//tyrosine-protein phosphatase non-receptor type 23 [EC:3.1.3.48];K06256|4e-07|58.9//CD44 antigen;K05719|4e-07|58.9//integrin beta 1;K06257|4e-07|58.9//syndecan 1;K00901|7e-07|58.2//diacylglycerol kinase (ATP) [EC:2.7.1.107];K…	gi|646714045|gb|KDR18150.1|2.83968e-154//hypothetical protein L798_08010 [Zootermopsis nevadensis];gi|646714045|gb|KDR18150.1|1.43984e-16//hypothetical protein L798_08010 [Zootermopsis nevadensis]
N vs MPS	BGI_novel_G002483	1169	-1.83972	0.801544	Down	NA	NA	NA	K13963|1e-56|222//serpin B	gi|646707341|gb|KDR14147.1|1.05693e-121//Leukocyte elastase inhibitor C [Zootermopsis nevadensis]
N vs MPS	Mnat_15839	1233	-3.38439	0.880644	Down	NA	NA	NA	NA	gi|108879789|gb|EAT44014.1|4.75009e-30//AAEL004588-PA [Aedes aegypti]
N vs MPS	Mnat_15486	258	-1.75587	0.853291	Down	NA	NA	NA	K15601|3e-09|62.0//lysine-specific demethylase 3 [EC:1.14.11.-];K04608|3e-09|62.0//metabotropic glutamate receptor 6/7/8	gi|170577748|ref|XP_001894123.1|1.86748e-16//T-cell receptor beta chain ANA 11 [Brugia malayi]
N vs MPS	BGI_novel_G001898	1666	-3.68949	0.834945	Down	NA	NA	NA	K10385|2e-70|269//loricrin	gi|646723081|gb|KDR23830.1|2.25056e-129//hypothetical protein L798_11021 [Zootermopsis nevadensis]
N vs MPS	Mnat_16976	741	-3.12024	0.815073	Down	NA	NA	NA	K07936|3e-07|57.4//GTP-binding nuclear protein Ran;K12347|1e-06|55.8//natural resistance-associated macrophage protein	gi|61675576|dbj|BAD91203.1|2.28192e-79//soldier-specific protein-1 [Nasutitermes takasagoensis]
N vs MPS	Mnat_10415	2417	-3.50421	0.900914	Down	NA	NA	NA	K00505|4e-51|205//tyrosinase [EC:1.14.18.1];K00505|3e-72|275//tyrosinase [EC:1.14.18.1];K00505|2e-71|273//tyrosinase [EC:1.14.18.1]	gi|190356645|dbj|BAG48838.1//hexamerin 1 [Reticulitermes speratus
N vs MPS	Mnat_16751	494	-2.45102	0.871513	Down	NA	NA	NA	K09628|3e-09|62.0//protease, serine 27 [EC:3.4.21.-];K08665|1e-09|63.9//hepsin [EC:3.4.21.106];K01321|2e-09|63.2//coagulation factor IX (Christmas factor) [EC:3.4.21.22];K08665|1e-09|63.5//hepsin [EC:3.4.21.106];K09641|3e-09|62.4//transmembrane protease, serine 11D [EC:3.4.21.-]	gi|429327055|gb|AFZ78856.1|7.65049e-18//trypsin-like serine protease [Coptotermes formosanus];gi|506967985|gb|AGM32336.1|1.68196e-47//trypsin-like serine protease [Coptotermes formosanus]
N vs MPS	BGI_novel_G001668	464	-2.42143	0.822629	Down	NA	GO:0016538//cyclin-dependent protein serine/threonine kinase regulator activity;GO:0016740//transferase activity	GO:0045859//regulation of protein kinase activity;GO:0051301//cell division;GO:0007049//cell cycle	K02219|1e-38|160//cyclin-dependent kinase regulatory subunit CKS1	gi|646711848|gb|KDR16878.1|9.53572e-45//putative cyclin-dependent kinases regulatory subunit [Zootermopsis nevadensis]
N vs MPS	Mnat_12642	777	-2.03401	0.840387	Down	GO:0005615//extracellular space	GO:0042302//structural constituent of cuticle	NA	NA	gi|170047480|ref|XP_001851247.1|1.15295e-42//pupal cuticle protein 78E [Culex quinquefasciatus];gi|170047480|ref|XP_001851247.1|8.08213e-42//pupal cuticle protein 78E [Culex quinquefasciatus]
N vs MPS	BGI_novel_G000782	453	-3.41742	0.826251	Down	NA	NA	NA	K11433|1e-25|116//histone-lysine N-methyltransferase SETMAR [EC:2.1.1.43];K01873|1e-27|123//valyl-tRNA synthetase [EC:6.1.1.9];K14810|3e-40|165//ATP-dependent RNA helicase DDX56/DBP9 [EC:3.6.4.13]	gi|307180535|gb|EFN68500.1|1.06579e-43//Histone-lysine N-methyltransferase SETMAR [Camponotus floridanus]
N vs MPS	BGI_novel_G001509	223	-1.52038	0.815926	Down	NA	NA	NA	K01273|8e-06|50.8//membrane dipeptidase [EC:3.4.13.19]	gi|646714944|gb|KDR18730.1|8.5393e-22//hypothetical protein L798_07413, partial [Zootermopsis nevadensis]
N vs MPS	Mnat_01736	333	-2.23421	0.853367	Down	NA	NA	NA	NA	gi|646712339|gb|KDR17121.1|1.70494e-25//hypothetical protein L798_08378 [Zootermopsis nevadensis]
N vs MPS	Mnat_00657	2524	-2.00302	0.863758	Down	NA	NA	NA	NA	gi|646689340|gb|KDR06562.1//hypothetical protein L798_03663 [Zootermopsis nevadensis]gi|646689340|gb|KDR06562.1|4.28777e-137//hypothetical protein L798_03663 [Zootermopsis nevadensis]
N vs MPS	Mnat_17274	258	-3.05349	0.844625	Down	NA	NA	NA	NA	gi|506968167|gb|AGM32427.1|1.05796e-11//soldier-caste specific protein [Coptotermes formosanus]
N vs MPS	Mnat_05781	774	-2.30176	0.814627	Down	NA	NA	NA	K01759|6e-08|60.1//lactoylglutathione lyase [EC:4.4.1.5]	gi|646716893|gb|KDR19951.1|1.66642e-67//hypothetical protein L798_05229 [Zootermopsis nevadensis]
N vs MPS	BGI_novel_G001762	257	-1.75547	0.803316	Down	NA	NA	NA	K12852|1e-10|66.6//116 kDa U5 small nuclear ribonucleoprotein component	gi|646704529|gb|KDR12657.1|3.76284e-17//Serine/threonine-protein kinase SMG1, partial [Zootermopsis nevadensis]
N vs MPS	BGI_novel_G002179	1644	-3.43243	0.821188	Down	NA	NA	NA	K09639|5e-47|191//transmembrane protease, serine 8 [EC:3.4.21.-];K08664|1e-48|196//protease, serine, 8 (prostasin) [EC:3.4.21.-];K09624|2e-49|199//protease, serine, 12 (neurotrypsin, motopsin) [EC:3.4.21.-]	gi|646704158|gb|KDR12496.1|1.57526e-159//Urokinase-type plasminogen activator [Zootermopsis nevadensis]
N vs MPS	Mnat_11736	639	-5.64742	0.827351	Down	NA	NA	NA	NA	gi|506968111|gb|AGM32399.1|2.41881e-75//odorant-binding protein [Coptotermes formosanus];gi|506968111|gb|AGM32399.1|8.32168e-73//odorant-binding protein [Coptotermes formosanus]
N vs MPS	BGI_novel_G003431	905	-3.56165	0.8776	Down	NA	NA	NA	NA	gi|530277721|gb|AGT15837.1|4.28059e-95//50MGP [Reticulitermes flavipes]
N vs MPS	Mnat_03313	459	-1.79473	0.82573	Down	NA	NA	NA	K02183|9e-23|107//calmodulin	gi|506967995|gb|AGM32341.1|2.04889e-63//troponin C-like protein [Coptotermes formosanus]
N vs MPS	Mnat_08992	3568	-1.65122	0.81439	Down	GO:0043231//intracellular membrane-bounded organelle	GO:0032561//guanyl ribonucleotide binding;GO:0004611//phosphoenolpyruvate carboxykinase activity;GO:0016772//transferase activity, transferring phosphorus-containing groups	GO:0006006//glucose metabolic process;GO:0006796//phosphate-containing compound metabolic process	K01596|0.0|988//phosphoenolpyruvate carboxykinase (GTP) [EC:4.1.1.32];K01596|0.0|947//phosphoenolpyruvate carboxykinase (GTP) [EC:4.1.1.32];K01596|0.0|952//phosphoenolpyruvate carboxykinase (GTP) [EC:4.1.1.32]	gi|646717383|gb|KDR20258.1//Phosphoenolpyruvate carboxykinase [GTP] [Zootermopsis nevadensis
N vs MPS	BGI_novel_G002736	2836	-1.79447	0.826403	Down	NA	NA	NA	K06493|0.0|904//integrin beta 3;K04520|0.0|904//amyloid beta A4 protein;K05719|0.0|904//integrin beta 1;K06591|0.0|904//integrin beta 8;K06237|0.0|904//collagen, type IV, alpha;K06256|0.0|904//CD44 antigen	gi|662208453|ref|XP_008477779.1//PREDICTED: collagen alpha-5(IV) chain-like [Diaphorina citri
N vs MPS	BGI_novel_G000925	205	-1.95123	0.81312	Down	NA	NA	NA	NA	gi|646718763|gb|KDR21115.1|2.13688e-12//hypothetical protein L798_01121, partial [Zootermopsis nevadensis]
N vs MPS	Mnat_02334	555	-1.27021	0.803193	Down	NA	NA	NA	K06084|6e-16|85.5//F-box protein 20;K04426|9e-65|247//mitogen-activated protein kinase kinase kinase 5 [EC:2.7.11.25]	gi|646723880|gb|KDR24338.1|3.2913e-95//Muscle-specific protein 20 [Zootermopsis nevadensis]
N vs MPS	Mnat_07964	1197	-4.3001	0.862971	Down	NA	NA	NA	K08471|1e-07|57.8//gustatory receptor;K08471|5e-07|57.8//gustatory receptor	gi|607367294|gb|EZA61441.1|1.36081e-63//hypothetical protein X777_07774 [Cerapachys biroi];gi|645016962|ref|XP_008211706.1|1.28107e-48//PREDICTED: uncharacterized protein LOC103316982 [Nasonia vitripennis]
N vs MPS	BGI_novel_G001658	205	-1.31544	0.804587	Down	NA	NA	NA	NA	gi|646718763|gb|KDR21115.1|1.80898e-11//hypothetical protein L798_01121, partial [Zootermopsis nevadensis]
N vs MPS	Mnat_07535	345	-3.54585	0.867474	Down	NA	NA	NA	K08187|2e-12|72.8//MFS transporter, MCP family, solute carrier family 16 (monocarboxylic acid transporters), member 10	gi|675377997|gb|KFM70899.1|6.63855e-22//hypothetical protein X975_03732, partial [Stegodyphus mimosarum]
N vs MPS	Mnat_13184	408	-1.27087	0.801581	Down	NA	NA	NA	K15127|2e-15|82.4//transcriptional adapter 2-beta	gi|506968243|gb|AGM32465.1|1.14822e-29//ejaculatory bulb-specific protein III [Coptotermes formosanus]
N vs MPS	Mnat_05772	1035	-1.41892	0.806606	Down	NA	NA	NA	NA	gi|646716886|gb|KDR19944.1|4.27088e-68//hypothetical protein L798_05222, partial [Zootermopsis nevadensis]
N vs MPS	BGI_novel_G001472	1686	-2.16247	0.808939	Down	NA	NA	NA	K10385|8e-48|194//loricrin	gi|646705563|gb|KDR13219.1//hypothetical protein L798_13013 [Zootermopsis nevadensis
N vs MPS	Mnat_09395	639	-1.48773	0.803478	Down	NA	NA	NA	NA	gi|646717168|gb|KDR20129.1|9.40659e-52//Lysozyme 1 [Zootermopsis nevadensis];gi|646717168|gb|KDR20129.1|3.52282e-52//Lysozyme 1 [Zootermopsis nevadensis];gi|646717168|gb|KDR20129.1|3.37755e-52//Lysozyme 1 [Zootermopsis nevadensis];gi|646717168|gb|KDR20129.1|1.49292e-50//Lysozyme 1 [Zootermopsis nevadensis]
N vs MPS	BGI_novel_G001737	215	-1.49728	0.812011	Down	NA	NA	NA	K12852|1e-08|60.1//116 kDa U5 small nuclear ribonucleoprotein component	gi|662216005|ref|XP_008481915.1|1.68178e-09//PREDICTED: uncharacterized protein LOC103518618 [Diaphorina citri]
N vs MPS	BGI_novel_G000816	406	-2.31768	0.842008	Down	NA	NA	NA	NA	gi|642949720|emb|CCH14900.1|3.23641e-29//endonuclease-reverse transcriptase [Blattella germanica]
N vs MPS	BGI_novel_G003432	727	-5.08133	0.842141	Down	NA	NA	NA	NA	gi|530277721|gb|AGT15837.1|6.15793e-66//50MGP [Reticulitermes flavipes]
N vs MPS	Mnat_06865	1934	-2.21436	0.814788	Down	NA	GO:0016491//oxidoreductase activity	NA	K00108|6e-164|580//choline dehydrogenase [EC:1.1.99.1];K00108|5e-168|593//choline dehydrogenase [EC:1.1.99.1]	gi|646703522|gb|KDR12170.1//Glucose dehydrogenase [acceptor] [Zootermopsis nevadensis
N vs MPS	Mnat_09726	1155	-1.76188	0.825284	Down	NA	NA	NA	K18033|7e-07|57.4//receptor-type tyrosine-protein phosphatase epsilon [EC:3.1.3.48]	gi|156353474|ref|XP_001623089.1|1.1746e-32//predicted protein [Nematostella vectensis]
N vs MPS	Mnat_14227	1269	-4.64137	0.895823	Down	NA	NA	NA	NA	gi|646711507|gb|KDR16643.1|5.93365e-129//Cuticle protein 6 [Zootermopsis nevadensis];gi|646711507|gb|KDR16643.1|1.42703e-70//Cuticle protein 6 [Zootermopsis nevadensis]
N vs MPS	Mnat_02305	1499	-2.01403	0.85513	Down	NA	NA	NA	K17284|3e-74|282//perilipin-2;K17284|6e-72|273//perilipin-2	gi|646723860|gb|KDR24318.1|1.09332e-143//Lipid storage droplets surface-binding protein 1 [Zootermopsis nevadensis];gi|646723860|gb|KDR24318.1|9.56885e-136//Lipid storage droplets surface-binding protein 1 [Zootermopsis nevadensis];gi|646723860|gb|KDR24318.1|1.05341e-143//Lipid storage droplets surface-binding protein 1 [Zootermopsis nevadensis]
N vs MPS	Mnat_06175	771	-3.10752	0.88601	Down	NA	NA	NA	K03006|3e-10|67.4//DNA-directed RNA polymerase II subunit RPB1 [EC:2.7.7.6]	gi|646706204|gb|KDR13557.1|1.1499e-52//Cuticle protein 8 [Zootermopsis nevadensis]
N vs MPS	BGI_novel_G001375	326	-1.73317	0.80836	Down	NA	NA	NA	K01273|7e-15|80.9//membrane dipeptidase [EC:3.4.13.19]	gi|646704853|gb|KDR12822.1|3.94119e-38//hypothetical protein L798_13241, partial [Zootermopsis nevadensis]
N vs MPS	BGI_novel_G002358	241	-1.77501	0.812437	Down	NA	NA	NA	NA	gi|646717599|gb|KDR20390.1|2.15147e-28//hypothetical protein L798_04924, partial [Zootermopsis nevadensis]
N vs MPS	Mnat_09839	1613	-1.62644	0.804407	Down	GO:0044424//intracellular part	GO:0008483//transaminase activity;GO:0004648//O-phospho-L-serine:2-oxoglutarate aminotransferase activity;GO:0048037//cofactor binding	GO:0006564//L-serine biosynthetic process;GO:0006563//L-serine metabolic process	K00831|3e-151|538//phosphoserine aminotransferase [EC:2.6.1.52];K00831|4e-117|422//phosphoserine aminotransferase [EC:2.6.1.52]	gi|646716025|gb|KDR19432.1//putative phosphoserine aminotransferase [Zootermopsis nevadensis]gi|646716025|gb|KDR19432.1|6.72126e-145//putative phosphoserine aminotransferase [Zootermopsis nevadensis]
N vs MPS	Mnat_13071	1667	-2.59381	0.841354	Down	NA	GO:0004505//phenylalanine 4-monooxygenase activity;GO:0016597//amino acid binding;GO:0031406//carboxylic acid binding;GO:0004510//tryptophan 5-monooxygenase activity;GO:0005506//iron ion binding;GO:0046914//transition metal ion binding;GO:0016714//oxidoreductase activity, acting on paired donors, with incorporation or reduction of molecular oxygen, reduced pteridine as one donor, and incorporatio…	GO:0006558//L-phenylalanine metabolic process;GO:0009072//aromatic amino acid family metabolic process;GO:0055114//oxidation-reduction process;GO:0006559//L-phenylalanine catabolic process	K00500|0.0|764//phenylalanine-4-hydroxylase [EC:1.14.16.1]	gi|646720121|gb|KDR21968.1//Protein henna [Zootermopsis nevadensis
N vs MPS	Mnat_05783	882	-2.38051	0.801856	Down	NA	NA	NA	K01759|1e-16|89.4//lactoylglutathione lyase [EC:4.4.1.5]	gi|646716895|gb|KDR19953.1|7.0205e-79//hypothetical protein L798_05231, partial [Zootermopsis nevadensis]
N vs MPS	BGI_novel_G002751	1455	-2.13232	0.823786	Down	NA	GO:0016491//oxidoreductase activity	GO:0044710//single-organism metabolic process	K00507|2e-88|328//stearoyl-CoA desaturase (delta-9 desaturase) [EC:1.14.19.1]	gi|646698764|gb|KDR09768.1|1.5627e-91//hypothetical protein L798_00260, partial [Zootermopsis nevadensis]
N vs MPS	Mnat_02685	1427	-1.51495	0.810266	Down	NA	GO:0016798//hydrolase activity, acting on glycosyl bonds	GO:0008152//metabolic process	K01194|5e-103|377//alpha,alpha-trehalase [EC:3.2.1.28];K01194|1e-96|355//alpha,alpha-trehalase [EC:3.2.1.28];K01194|1e-152|542//alpha,alpha-trehalase [EC:3.2.1.28]	gi|646693026|gb|KDR07599.1|5.59285e-133//Trehalase, partial [Zootermopsis nevadensis];gi|646693026|gb|KDR07599.1|1.5618e-131//Trehalase, partial [Zootermopsis nevadensis];gi|646693026|gb|KDR07599.1//Trehalase, partial [Zootermopsis nevadensis
N vs MPS	Mnat_06944	476	-3.71894	0.884483	Down	NA	NA	NA	NA	gi|506968127|gb|AGM32407.1|2.9102e-59//venom protein R-like protein [Coptotermes formosanus];gi|506968127|gb|AGM32407.1|1.75945e-59//venom protein R-like protein [Coptotermes formosanus];gi|506968221|gb|AGM32454.1|7.21785e-53//venom protein R-like protein [Coptotermes formosanus]
N vs MPS	BGI_novel_G002672	501	-1.57281	0.808294	Down	NA	NA	NA	K01049|8e-40|164//acetylcholinesterase [EC:3.1.1.7];K03927|2e-41|169//carboxylesterase 2 [EC:3.1.1.1 3.1.1.84 3.1.1.56];K01063|2e-36|152//juvenile-hormone esterase [EC:3.1.1.59]	gi|646704731|gb|KDR12774.1|1.10689e-65//Esterase FE4 [Zootermopsis nevadensis]
N vs MPS	BGI_novel_G001349	207	-1.45926	0.808673	Down	NA	NA	NA	NA	gi|642949720|emb|CCH14900.1|9.24764e-24//endonuclease-reverse transcriptase [Blattella germanica]
N vs MPS	Mnat_00170	1127	-2.092	0.864573	Down	NA	NA	NA	K00069|2e-24|112//15-hydroxyprostaglandin dehydrogenase (NAD) [EC:1.1.1.141];K00069|4e-56|220//15-hydroxyprostaglandin dehydrogenase (NAD) [EC:1.1.1.141];K00069|8e-64|246//15-hydroxyprostaglandin dehydrogenase (NAD) [EC:1.1.1.141]	gi|646708746|gb|KDR14911.1|2.299e-116//15-hydroxyprostaglandin dehydrogenase [NAD+] [Zootermopsis nevadensis];gi|646708746|gb|KDR14911.1|4.20255e-100//15-hydroxyprostaglandin dehydrogenase [NAD+] [Zootermopsis nevadensis];gi|646708746|gb|KDR14911.1|2.77197e-52//15-hydroxyprostaglandin dehydrogenase [NAD+] [Zootermopsis nevadensis]
N vs MPS	Mnat_15121	1955	-3.6502	0.857889	Down	NA	NA	NA	K05748|1e-33|147//WAS protein family, member 2	gi|340719756|ref|XP_003398313.1|1.55581e-39//PREDICTED: hypothetical protein LOC100651168 [Bombus terrestris]
N vs MPS	BGI_novel_G001299	295	-11.3912	0.931528	Down	NA	NA	NA	NA	gi|646704854|gb|KDR12823.1|5.83194e-34//hypothetical protein L798_13242, partial [Zootermopsis nevadensis]
N vs MPS	Mnat_02530	393	-1.42546	0.819766	Down	NA	NA	NA	K01312|2e-37|155//trypsin [EC:3.4.21.4];K17943|3e-18|93.2//pumilio RNA-binding family;K11433|4e-44|179//histone-lysine N-methyltransferase SETMAR [EC:2.1.1.43]	gi|557294586|ref|XP_006029730.1|2.07581e-43//PREDICTED: histone-lysine N-methyltransferase SETMAR-like [Alligator sinensis];gi|60678799|gb|AAX33734.1|1.56106e-47//MPA3 allergen [Periplaneta americana]
N vs MPS	Mnat_14892	1836	-1.71127	0.825587	Down	NA	NA	NA	K14306|6e-22|108//nuclear pore complex protein Nup62	gi|307177288|gb|EFN66466.1|4.07591e-48//hypothetical protein EAG_12615 [Camponotus floridanus]
N vs MPS	BGI_novel_G003229	383	-2.04954	0.865161	Down	NA	NA	NA	K01310|3e-18|73.6//chymotrypsin [EC:3.4.21.1]	gi|646702906|gb|KDR11874.1|5.35352e-25//Chymotrypsin BI [Zootermopsis nevadensis]
N vs MPS	BGI_novel_G003051	254	-5.24618	0.875723	Down	NA	NA	NA	NA	gi|646724213|gb|KDR24543.1|5.63588e-13//hypothetical protein L798_13237 [Zootermopsis nevadensis]
N vs MPS	BGI_novel_G002121	355	-2.32211	0.80599	Down	NA	NA	NA	K09478|3e-10|65.5//short/branched chain acyl-CoA dehydrogenase [EC:1.3.99.12];K11433|2e-09|63.2//histone-lysine N-methyltransferase SETMAR [EC:2.1.1.43];K17943|2e-08|59.3//pumilio RNA-binding family	gi|194877522|ref|XP_001973894.1|7.55777e-18//GG21394 [Drosophila erecta]
N vs MPS	BGI_novel_G003538	764	-5.24711	0.8946	Down	NA	NA	NA	K16889|2e-06|54.7//cation channel sperm-associated protein 1;K07604|3e-06|54.3//type I keratin, acidic	gi|646711503|gb|KDR16639.1|2.917e-93//hypothetical protein L798_09499 [Zootermopsis nevadensis]
N vs MPS	BGI_novel_G000464	230	-4.09076	0.801297	Down	NA	NA	NA	K11140|2e-07|56.2//aminopeptidase N [EC:3.4.11.2];K08187|3e-15|82.0//MFS transporter, MCP family, solute carrier family 16 (monocarboxylic acid transporters), member 10	gi|675364503|gb|KFM57405.1|3.71213e-20//hypothetical protein X975_10339, partial [Stegodyphus mimosarum]
N vs MPS	Mnat_04408	633	-2.89926	0.855898	Down	NA	NA	NA	NA	gi|646714045|gb|KDR18150.1|3.44056e-82//hypothetical protein L798_08010 [Zootermopsis nevadensis]
N vs MPS	BGI_novel_G001384	256	-1.57582	0.820894	Down	NA	NA	NA	NA	gi|602672780|ref|XP_007441891.1|1.75197e-06//PREDICTED: putative uncharacterized protein FLJ37770-like isoform X1 [Python bivittatus]
N vs MPS	BGI_novel_G000576	467	-1.75504	0.82974	Down	NA	NA	NA	K01408|3e-06|52.4//insulysin [EC:3.4.24.56];K11647|1e-08|60.5//SWI/SNF-related matrix-associated actin-dependent regulator of chromatin subfamily A member 2/4 [EC:3.6.4.-];K12852|7e-17|87.8//116 kDa U5 small nuclear ribonucleoprotein component	gi|646721657|gb|KDR22935.1|1.79346e-43//hypothetical protein L798_14792, partial [Zootermopsis nevadensis]
N vs MPS	BGI_novel_G003562	542	-1.4683	0.801468	Down	NA	NA	NA	K01194|3e-39|162//alpha,alpha-trehalase [EC:3.2.1.28]	gi|646693026|gb|KDR07599.1|5.33077e-60//Trehalase, partial [Zootermopsis nevadensis]
N vs MPS	Mnat_14489	1245	-2.36073	0.807071	Down	NA	NA	NA	K00011|5e-96|352//aldehyde reductase [EC:1.1.1.21];K00011|2e-103|378//aldehyde reductase [EC:1.1.1.21]	gi|506968483|gb|AGM32585.1|1.19504e-146//aldo-keto reductase (AKR), partial [Coptotermes formosanus];gi|506968483|gb|AGM32585.1|6.1723e-135//aldo-keto reductase (AKR), partial [Coptotermes formosanus]
N vs MPS	BGI_novel_G003255	215	-5.56414	0.888077	Down	NA	NA	NA	NA	gi|646707444|gb|KDR14206.1|3.50673e-07//hypothetical protein L798_12007 [Zootermopsis nevadensis]
N vs MPS	Mnat_13012	183	-1.77348	0.848	Down	NA	NA	NA	NA	gi|646704387|gb|KDR12590.1|3.25032e-08//Ubiquitin-associated domain-containing protein 2 [Zootermopsis nevadensis]
N vs MPS	Mnat_12020	1650	-4.40775	0.800633	Down	NA	GO:0005488//binding;GO:0016491//oxidoreductase activity	NA	K17855|2e-99|365//cytochrome P450, family 2, subfamily L;K17855|3e-109|397//cytochrome P450, family 2, subfamily L;K14772|1e-101|372//U3 small nucleolar RNA-associated protein 20;K14772|1e-108|395//U3 small nucleolar RNA-associated protein 20;K14937|8e-96|353//methyl farnesoate epoxidase / farnesoate epoxidase [EC:1.14.13.202 1.14.13.203];K14937|9e-102|373//methyl farnesoate epoxidase / farnesoat…	gi|646689473|gb|KDR06612.1//putative cytochrome P450 305a1 [Zootermopsis nevadensis
N vs MPS	Mnat_14020	138	-2.17762	0.848986	Down	NA	NA	NA	NA	gi|322801286|gb|EFZ21973.1|4.6488e-07//hypothetical protein SINV_08163 [Solenopsis invicta]
N vs MPS	BGI_novel_G002803	286	-2.17246	0.814248	Down	NA	NA	NA	NA	gi|646704854|gb|KDR12823.1|1.44672e-32//hypothetical protein L798_13242, partial [Zootermopsis nevadensis]
N vs MPS	Mnat_02211	1811	-1.87944	0.819112	Down	NA	NA	NA	K14258|1e-84|316//facilitated trehalose transporter;K14258|3e-75|285//facilitated trehalose transporter	gi|646699729|gb|KDR10227.1//Solute carrier family 2, facilitated glucose transporter member 8 [Zootermopsis nevadensis
N vs MPS	Mnat_14228	357	-4.77459	0.908764	Down	NA	NA	NA	NA	gi|646711505|gb|KDR16641.1|1.98356e-10//Cuticle protein 2 [Zootermopsis nevadensis]
N vs MPS	BGI_novel_G002965	528	-4.47266	0.876993	Down	NA	NA	NA	K02330|7e-06|52.0//DNA polymerase beta [EC:2.7.7.7 4.2.99.-];K10401|1e-08|61.2//kinesin family member 18/19	gi|506968173|gb|AGM32430.1|1.25065e-63//SCP-like extracellular domain containing protein 2 [Coptotermes formosanus]
N vs MPS	Mnat_03052	1423	-4.16335	0.87048	Down	NA	NA	NA	K00799|9e-52|204//glutathione S-transferase [EC:2.5.1.18];K00799|7e-61|237//glutathione S-transferase [EC:2.5.1.18]	gi|646718541|gb|KDR20966.1|2.33515e-87//Glutathione S-transferase 1-1 [Zootermopsis nevadensis];gi|646718541|gb|KDR20966.1|1.29966e-67//Glutathione S-transferase 1-1 [Zootermopsis nevadensis]
N vs MPS	Mnat_15841	636	-6.80252	0.959004	Down	NA	NA	NA	NA	gi|506968677|gb|AGM32682.1|1.08073e-91//hypothetical protein [Coptotermes formosanus]
N vs mps	Mnat_13360	1387	1.76609	0.864953	Up	NA	NA	NA	K12567|7e-10|67.8//titin [EC:2.7.11.1];K02633|4e-06|53.9//period circadian protein;K12567|1e-24|116//titin [EC:2.7.11.1]	gi|646718621|gb|KDR21033.1|1.72361e-08//hypothetical protein L798_04546 [Zootermopsis nevadensis];gi|646701830|gb|KDR11359.1|8.08404e-93//hypothetical protein L798_14862, partial [Zootermopsis nevadensis];gi|646701830|gb|KDR11359.1|1.32256e-27//hypothetical protein L798_14862, partial [Zootermopsis nevadensis];gi|646701830|gb|KDR11359.1|8.49038e-69//hypothetical protein L798_14862, partial [Zoote…
N vs mps	Mnat_00428	10204	1.46094	0.821046	Up	GO:0031430//M band	NA	GO:0045214//sarcomere organization;GO:0007527//adult somatic muscle development	K17341|0.0|1231//hemicentin;K17341|0.0|1900//hemicentin;K17341|0.0|3289//hemicentin;K17341|0.0|3106//hemicentin;K17341|0.0|3104//hemicentin;K17341|0.0|1944//hemicentin	gi|646723943|gb|KDR24377.1|3.5506e-10//Muscle M-line assembly protein unc-89 [Zootermopsis nevadensis];gi|646723943|gb|KDR24377.1//Muscle M-line assembly protein unc-89 [Zootermopsis nevadensis]gi|646723943|gb|KDR24377.1|4.08717e-10//Muscle M-line assembly protein unc-89 [Zootermopsis nevadensis];gi|307213781|gb|EFN89117.1//Muscle M-line assembly protein unc-89 [Harpegnathos saltator]gi|646723943…
N vs mps	Mnat_02219	624	1.3459	0.828507	Up	GO:0015629//actin cytoskeleton	GO:0046872//metal ion binding;GO:0017111//nucleoside-triphosphatase activity	NA	K12753|5e-32|139//myosin regulatory light chain 5;K12757|9e-33|141//myosin regulatory light chain 12;K10351|4e-32|139//myosin regulatory light chain 2	gi|646699719|gb|KDR10217.1|1.25713e-81//Myosin regulatory light chain 2 [Zootermopsis nevadensis]
N vs mps	Mnat_11943	6561	1.4104	0.802207	Up	NA	NA	NA	K05741|1e-41|175//diaphanous 2;K05741|2e-27|128//diaphanous 2;K02184|5e-28|130//formin 2;K05741|6e-42|177//diaphanous 2;K05741|1e-22|110//diaphanous 2;K05741|3e-41|175//diaphanous 2;K02184|1e-20|104//formin 2;K05741|3e-42|177//diaphanous 2;K05741|1e-40|173//diaphanous 2	gi|350414953|ref|XP_003490485.1//PREDICTED: hypothetical protein LOC100740589 [Bombus impatiens]gi|571532871|ref|XP_006560790.1//PREDICTED: microtubule-associated protein futsch isoform X1 [Apis mellifera]gi|383865148|ref|XP_003708037.1//PREDICTED: FH1/FH2 domain-containing protein 3-like [Megachile rotundata]gi|642918460|ref|XP_008191484.1//PREDICTED: FH1/FH2 domain-containing protein 3 isoform …
N vs mps	BGI_novel_G002409	1048	1.78371	0.864564	Up	NA	NA	NA	K03006|1e-13|79.7//DNA-directed RNA polymerase II subunit RPB1 [EC:2.7.7.6]	gi|646718321|gb|KDR20838.1|3.3494e-52//Adult-specific cuticular protein ACP-20 [Zootermopsis nevadensis]
N vs mps	Mnat_14860	1304	1.29271	0.810958	Up	NA	GO:0003677//DNA binding	GO:0006355//regulation of transcription, DNA-templated	K09031|9e-56|219//fos-like antigen, invertebrate;K09031|3e-109|397//fos-like antigen, invertebrate;K09031|1e-109|399//fos-like antigen, invertebrate	gi|646700423|gb|KDR10584.1|1.32337e-150//Proto-oncogene protein c-fos, partial [Zootermopsis nevadensis];gi|646700423|gb|KDR10584.1|4.68927e-91//Proto-oncogene protein c-fos, partial [Zootermopsis nevadensis];gi|646700423|gb|KDR10584.1|4.78933e-150//Proto-oncogene protein c-fos, partial [Zootermopsis nevadensis]
N vs mps	Mnat_07180	1781	1.56074	0.849328	Up	GO:0005861//troponin complex	NA	GO:0006937//regulation of muscle contraction	K12046|1e-163|578//troponin T, fast skeletal muscle;K12046|9e-164|579//troponin T, fast skeletal muscle;K12046|1e-56|222//troponin T, fast skeletal muscle;K12046|2e-164|581//troponin T, fast skeletal muscle;K12046|3e-163|577//troponin T, fast skeletal muscle;K12046|2e-165|585//troponin T, fast skeletal muscle;K12046|4e-162|573//troponin T, fast skeletal muscle;K12046|8e-163|576//troponin T, fast …	gi|48428564|sp|Q9XZ71.1|TNNT_PERAM|1.15763e-63//RecName: Full=Troponin T; Short=TnT [Periplaneta americana];gi|48428564|sp|Q9XZ71.1|TNNT_PERAM//RecName: Full=Troponin T; Short=TnT [Periplaneta americana]gi|506965395|gb|AGM32088.1//troponin T [Coptotermes formosanus
N vs mps	Mnat_15231	2023	2.72066	0.838956	Up	NA	GO:0020037//heme binding;GO:0046872//metal ion binding;GO:0004096//catalase activity	GO:0006979//response to oxidative stress;GO:0042744//hydrogen peroxide catabolic process;GO:0055114//oxidation-reduction process	K03781|0.0|707//catalase [EC:1.11.1.6];K03781|0.0|720//catalase [EC:1.11.1.6];K03781|0.0|644//catalase [EC:1.11.1.6]	gi|646694394|gb|KDR07975.1//Catalase [Zootermopsis nevadensis
N vs mps	BGI_novel_G001876	3187	2.14661	0.875069	Up	NA	NA	NA	K03006|1e-19|101//DNA-directed RNA polymerase II subunit RPB1 [EC:2.7.7.6]	gi|646704182|gb|KDR12506.1|4.81734e-92//hypothetical protein L798_13758 [Zootermopsis nevadensis]
N vs mps	Mnat_12768	1681	3.17014	0.877752	Up	NA	NA	NA	K11426|1e-07|60.5//SET and MYND domain-containing protein;K11848|1e-23|114//ubiquitin carboxyl-terminal hydrolase 20/33 [EC:3.4.19.12]	gi|646719573|gb|KDR21630.1//Protein msta, isoform A [Zootermopsis nevadensis]gi|646719573|gb|KDR21630.1|4.7211e-81//Protein msta, isoform A [Zootermopsis nevadensis]
N vs mps	Mnat_11904	456	3.81154	0.906565	Up	NA	GO:0046872//metal ion binding;GO:0016628//oxidoreductase activity, acting on the CH-CH group of donors, NAD or NADP as acceptor	GO:0008152//metabolic process	K02183|1e-31|136//calmodulin	gi|506968125|gb|AGM32406.1|5.9499e-79//troponin C [Coptotermes formosanus]
N vs mps	BGI_novel_G003198	1018	1.93388	0.866773	Up	NA	NA	NA	K13123|6e-06|53.9//G patch domain-containing protein 1;K14325|3e-06|55.1//RNA-binding protein with serine-rich domain 1;K09880|1e-06|56.2//enolase-phosphatase E1 [EC:3.1.3.77]	gi|646697566|gb|KDR09201.1|8.31499e-85//hypothetical protein L798_01136 [Zootermopsis nevadensis]
N vs mps	BGI_novel_G003302	1740	1.67619	0.85074	Up	NA	NA	NA	K01317|3e-13|79.3//acrosin [EC:3.4.21.10]	gi|646701828|gb|KDR11357.1|5.55615e-86//hypothetical protein L798_14860 [Zootermopsis nevadensis]
N vs mps	Mnat_03971	9356	1.75078	0.849612	Up	NA	NA	NA	K17975|6e-26|123//kinectin;K10352|1e-24|119//myosin heavy chain;K11320|4e-58|229//E1A-binding protein p400 [EC:3.6.4.-];K17975|7e-26|123//kinectin;K11498|5e-23|114//centromeric protein E;K11320|5e-58|229//E1A-binding protein p400 [EC:3.6.4.-];K10352|1e-25|122//myosin heavy chain;K13170|4e-34|151//splicing factor, arginine/serine-rich 18	gi|646723531|gb|KDR24105.1|4.87087e-63//Calcium-binding and coiled-coil domain-containing protein 2 [Zootermopsis nevadensis];gi|646723532|gb|KDR24106.1//hypothetical protein L798_03761 [Zootermopsis nevadensis]gi|646723530|gb|KDR24104.1//hypothetical protein L798_03759 [Zootermopsis nevadensis
N vs mps	Mnat_04713	6676	1.13728	0.800036	Up	GO:0016459//myosin complex	GO:0003779//actin binding;GO:0005524//ATP binding;GO:0000166//nucleotide binding;GO:0003774//motor activity	NA	K17751|0.0|3400//myosin heavy chain 6/7;K17751|0.0|3407//myosin heavy chain 6/7;K17751|0.0|3404//myosin heavy chain 6/7;K17751|0.0|3442//myosin heavy chain 6/7;K17751|0.0|3259//myosin heavy chain 6/7;K10352|0.0|3392//myosin heavy chain;K17751|0.0|2729//myosin heavy chain 6/7;K18232;K17751|0.0|2244//myosin heavy chain 6/7;K17751|0.0|3388//myosin heavy chain 6/7;K10352|0.0|3427//myosin heavy chain;…	gi|270011842|gb|EFA08290.1//hypothetical protein TcasGA2_TC005924 [Tribolium castaneum]gi|357625293|gb|EHJ75789.1//hypothetical protein KGM_08594 [Danaus plexippus]gi|383861539|ref|XP_003706243.1//PREDICTED: myosin heavy chain, muscle-like isoform 4 [Megachile rotundata]gi|195386602|ref|XP_002051993.1//myosin heavy chain [Drosophila virilis]gi|665815631|ref|XP_008556482.1//PREDICTED: myosin heavy…
N vs mps	Mnat_07863	699	3.8167	0.906271	Up	NA	NA	NA	NA	gi|646697479|gb|KDR09172.1|4.76346e-73//hypothetical protein L798_01207 [Zootermopsis nevadensis]
N vs mps	Mnat_02228	4243	1.8193	0.810304	Up	NA	NA	NA	K17656|9e-80|301//mitochondrial splicing suppressor protein 51;K17656|1e-85|321//mitochondrial splicing suppressor protein 51	gi|646719800|gb|KDR21786.1|6.83615e-176//hypothetical protein L798_03331, partial [Zootermopsis nevadensis];gi|646719800|gb|KDR21786.1//hypothetical protein L798_03331, partial [Zootermopsis nevadensis
N vs mps	BGI_novel_G003196	2647	4.23272	0.907001	Up	NA	NA	NA	K10955|2e-08|63.9//intestinal mucin-2;K15179|2e-08|64.3//negative elongation factor A;K04650|3e-09|66.6//nuclear receptor co-repressor 1	gi|646712868|gb|KDR17437.1//hypothetical protein L798_08565 [Zootermopsis nevadensis
N vs mps	Mnat_15219	2366	1.77515	0.835277	Up	NA	NA	NA	NA	gi|646712224|gb|KDR17072.1|1.61987e-20//hypothetical protein L798_08753 [Zootermopsis nevadensis];gi|646712224|gb|KDR17072.1|4.79464e-62//hypothetical protein L798_08753 [Zootermopsis nevadensis]
N vs mps	Mnat_11944	2646	1.26506	0.8186	Up	GO:0015629//actin cytoskeleton	GO:0017111//nucleoside-triphosphatase activity	NA	K17751|1e-140|503//myosin heavy chain 6/7;K18232	gi|646696614|gb|KDR08790.1//Paramyosin, long form [Zootermopsis nevadensis
N vs mps	BGI_novel_G002408	1316	4.92498	0.917354	Up	NA	NA	NA	K03006|2e-13|79.7//DNA-directed RNA polymerase II subunit RPB1 [EC:2.7.7.6]	gi|646718321|gb|KDR20838.1|3.61959e-44//Adult-specific cuticular protein ACP-20 [Zootermopsis nevadensis]
N vs mps	BGI_novel_G002415	1520	5.07326	0.919279	Up	NA	NA	NA	K03006|1e-15|87.0//DNA-directed RNA polymerase II subunit RPB1 [EC:2.7.7.6]	gi|646718321|gb|KDR20838.1|2.04912e-33//Adult-specific cuticular protein ACP-20 [Zootermopsis nevadensis]
N vs mps	Mnat_08046	5862	1.418	0.813414	Up	NA	NA	NA	K09583|1e-10|73.6//protein disulfide isomerase family A, member 5 [EC:5.3.4.1];K13984|3e-14|85.5//thioredoxin domain-containing protein 5;K13912|6e-13|80.1//deleted in malignant brain tumors 1 protein;K13912|2e-11|75.9//deleted in malignant brain tumors 1 protein;K13912|2e-13|81.6//deleted in malignant brain tumors 1 protein;K15732|6e-12|76.6//RNA polymerase II subunit A C-terminal domain phospha…	gi|645014375|ref|XP_008203454.1//PREDICTED: uncharacterized protein LOC100118209 isoform X1 [Nasonia vitripennis]gi|607368806|gb|EZA62912.1//Putative protein disulfide-isomerase C1F5.02 [Cerapachys biroi]gi|646709636|gb|KDR15395.1//hypothetical protein L798_08259, partial [Zootermopsis nevadensis
N vs mps	BGI_novel_G003088	374	1.33818	0.810313	Up	NA	NA	NA	K05330|4e-09|61.6//potassium inwardly-rectifying channel subfamily J, other;K01273|5e-06|51.6//membrane dipeptidase [EC:3.4.13.19];K12852|2e-19|95.9//116 kDa U5 small nuclear ribonucleoprotein component;K05677|1e-07|56.6//ATP-binding cassette, subfamily D (ALD), member 3	gi|646704529|gb|KDR12657.1|1.65608e-20//Serine/threonine-protein kinase SMG1, partial [Zootermopsis nevadensis]
N vs mps	Mnat_09836	3180	1.37706	0.801856	Up	NA	NA	NA	K12478|5e-07|60.5//early endosome antigen 1;K16536|1e-06|59.3//protein HOOK3;K16464|5e-07|60.5//centrosomal protein CEP250;K11498|4e-07|60.8//centromeric protein E	gi|646716014|gb|KDR19421.1|3.27209e-97//hypothetical protein L798_06195 [Zootermopsis nevadensis];gi|646716014|gb|KDR19421.1|1.1675e-40//hypothetical protein L798_06195 [Zootermopsis nevadensis]
N vs mps	BGI_novel_G003197	2546	2.26744	0.881668	Up	NA	NA	NA	K10955|2e-08|63.9//intestinal mucin-2;K15179|2e-08|64.3//negative elongation factor A;K04650|3e-09|66.6//nuclear receptor co-repressor 1	gi|646712868|gb|KDR17437.1//hypothetical protein L798_08565 [Zootermopsis nevadensis
N vs mps	Mnat_10669	829	6.16953	0.942071	Up	NA	NA	NA	K03006|2e-13|75.9//DNA-directed RNA polymerase II subunit RPB1 [EC:2.7.7.6];K03006|2e-14|81.6//DNA-directed RNA polymerase II subunit RPB1 [EC:2.7.7.6]	gi|646718322|gb|KDR20839.1|4.75859e-28//Adult-specific cuticular protein ACP-20 [Zootermopsis nevadensis];gi|646718321|gb|KDR20838.1|6.52035e-36//Adult-specific cuticular protein ACP-20 [Zootermopsis nevadensis]
N vs mps	BGI_novel_G001292	1219	2.45051	0.813082	Up	NA	NA	NA	K02881|3e-14|82.0//large subunit ribosomal protein L18	gi|91080763|ref|XP_967505.1|2.802e-72//PREDICTED: otopetrin-2 isoform X2 [Tribolium castaneum]
N vs mps	Mnat_14320	5690	1.30864	0.816116	Up	NA	NA	NA	K16335|1e-10|71.6//CREB-regulated transcription coactivator;K04498|1e-09|67.8//E1A/CREB-binding protein [EC:2.3.1.48];K15168|7e-10|68.9//mediator of RNA polymerase II transcription subunit 25	gi|646721309|gb|KDR22741.1|3.73899e-130//DOMON domain-containing protein, partial [Zootermopsis nevadensis];gi|646721309|gb|KDR22741.1//DOMON domain-containing protein, partial [Zootermopsis nevadensis
N vs mps	Mnat_15327	3772	2.64593	0.888048	Up	NA	GO:0046872//metal ion binding	NA	K11989|2e-15|87.0//indian hedgehog;K11989|8e-17|92.8//indian hedgehog	gi|646702643|gb|KDR11752.1//hypothetical protein L798_13700, partial [Zootermopsis nevadensis
N vs mps	Mnat_07070	1289	1.48141	0.841392	Up	NA	NA	NA	K10373|2e-115|417//tropomyosin 1;K10374|6e-119|429//tropomyosin 2;K10373|1e-122|442//tropomyosin 1;K10373|1e-128|462//tropomyosin 1	gi|646709168|gb|KDR15166.1|5.16785e-141//Tropomyosin [Zootermopsis nevadensis];gi|646709168|gb|KDR15166.1|4.69451e-147//Tropomyosin [Zootermopsis nevadensis];gi|646709168|gb|KDR15166.1|8.88225e-132//Tropomyosin [Zootermopsis nevadensis]
N vs mps	Mnat_03970	2283	2.63878	0.885744	Up	NA	GO:0016209//antioxidant activity;GO:0005506//iron ion binding	GO:0008152//metabolic process;GO:0006950//response to stress	K19511|9e-116|420//peroxidase [EC:1.11.1.7];K19511|2e-37|156//peroxidase [EC:1.11.1.7];K19511|8e-116|420//peroxidase [EC:1.11.1.7];K19511|7e-116|420//peroxidase [EC:1.11.1.7]	gi|646723533|gb|KDR24107.1//Peroxidase [Zootermopsis nevadensis]gi|646723533|gb|KDR24107.1|2.55689e-88//Peroxidase [Zootermopsis nevadensis]
N vs mps	Mnat_12677	949	5.27942	0.922578	Up	NA	NA	NA	K14692|9e-08|57.4//solute carrier family 30 (zinc transporter), member 5/7;K19603|2e-06|55.1//mitogen-activated protein kinase 15 [EC:2.7.11.24];K03006|9e-09|63.2//DNA-directed RNA polymerase II subunit RPB1 [EC:2.7.7.6];K25827;K03006|2e-08|59.7//DNA-directed RNA polymerase II subunit RPB1 [EC:2.7.7.6];K03006|2e-09|63.2//DNA-directed RNA polymerase II subunit RPB1 [EC:2.7.7.6];K19603|4e-07|55.1//…	gi|572319159|ref|XP_006625132.1|9.03915e-27//PREDICTED: cuticle protein 19-like [Apis dorsata];gi|571549787|ref|XP_006561930.1|3.376e-37//PREDICTED: cuticle protein 19 isoform X1 [Apis mellifera];gi|350405018|ref|XP_003487294.1|1.48835e-37//PREDICTED: cuticle protein 8-like [Bombus impatiens]
N vs mps	BGI_novel_G002728	2122	5.89376	0.914519	Up	NA	NA	NA	K12567|4e-07|59.3//titin [EC:2.7.11.1]	gi|646700830|gb|KDR10805.1|8.6322e-116//hypothetical protein L798_14898 [Zootermopsis nevadensis]
N vs mps	BGI_novel_G003423	1194	1.27656	0.805203	Up	NA	NA	NA	NA	gi|646694391|gb|KDR07972.1|1.79517e-15//hypothetical protein L798_02399, partial [Zootermopsis nevadensis]
N vs mps	Mnat_06834	7105	1.39432	0.817149	Up	NA	NA	NA	K11974|0.0|645//E3 ubiquitin-protein ligase RNF31 [EC:2.3.2.27];K11974|0.0|654//E3 ubiquitin-protein ligase RNF31 [EC:2.3.2.27];K11974|0.0|660//E3 ubiquitin-protein ligase RNF31 [EC:2.3.2.27]	gi|646714377|gb|KDR18370.1//RING finger protein 31 [Zootermopsis nevadensis
N vs mps	Mnat_14673	309	2.24583	0.867029	Up	NA	GO:0016818//hydrolase activity, acting on acid anhydrides, in phosphorus-containing anhydrides	NA	K01512|6e-35|147//acylphosphatase [EC:3.6.1.7]	gi|506965413|gb|AGM32097.1|2.56848e-50//acylphosphatase-like protein [Coptotermes formosanus]
N vs mps	Mnat_12676	1830	2.3078	0.877799	Up	NA	NA	NA	K14713|7e-18|95.1//solute carrier family 39 (zinc transporter), member 7;K14713|2e-15|87.0//solute carrier family 39 (zinc transporter), member 7;K14713|3e-21|106//solute carrier family 39 (zinc transporter), member 7;K03006|6e-09|61.2//DNA-directed RNA polymerase II subunit RPB1 [EC:2.7.7.6];K14713|5e-18|95.5//solute carrier family 39 (zinc transporter), member 7;K12567|2e-06|53.1//titin [EC:2.7…	gi|383848912|ref|XP_003700091.1|3.38406e-26//PREDICTED: cuticle protein 8-like [Megachile rotundata];gi|289684225|ref|NP_001166261.1|2.27571e-42//cuticular protein RR-2 family member 45 precursor [Nasonia vitripennis];gi|289684225|ref|NP_001166261.1|2.32998e-42//cuticular protein RR-2 family member 45 precursor [Nasonia vitripennis];gi|289684225|ref|NP_001166261.1|2.30285e-42//cuticular protein R…
N vs mps	Mnat_15808	5448	1.62189	0.848332	Up	NA	NA	NA	K17298|6e-10|70.1//mucin-13;K10955|7e-18|96.7//intestinal mucin-2;K10955|1e-13|82.4//intestinal mucin-2	gi|646714262|gb|KDR18300.1//hypothetical protein L798_07794 [Zootermopsis nevadensis
N vs mps	Mnat_07861	723	5.61786	0.929841	Up	NA	NA	NA	NA	gi|646697481|gb|KDR09174.1|1.0576e-09//hypothetical protein L798_01209 [Zootermopsis nevadensis]
N vs mps	Mnat_04239	953	1.49855	0.843734	Up	NA	NA	NA	K12750|1e-21|105//myosin light chain 4;K12750|4e-22|107//myosin light chain 4;K02183|1e-22|109//calmodulin;K05738|1e-21|105//myosin light chain 1;K12749|1e-21|105//myosin light chain 3;K02183|8e-22|106//calmodulin;K02183|2e-18|93.2//calmodulin;K05738|1e-17|90.1//myosin light chain 1;K12750|8e-18|90.9//myosin light chain 4;K05738|6e-21|103//myosin light chain 1	gi|506968119|gb|AGM32403.1|1.39875e-81//myosin light chain [Coptotermes formosanus];gi|506968119|gb|AGM32403.1|2.21707e-83//myosin light chain [Coptotermes formosanus];gi|506968119|gb|AGM32403.1|5.96372e-71//myosin light chain [Coptotermes formosanus]
N vs mps	Mnat_08023	881	1.19472	0.807611	Up	GO:0005865//striated muscle thin filament;GO:0043231//intracellular membrane-bounded organelle;GO:0005861//troponin complex	GO:0008092//cytoskeletal protein binding	GO:0014706//striated muscle tissue development;GO:0010927//cellular component assembly involved in morphogenesis;GO:0031032//actomyosin structure organization;GO:0048513//organ development;GO:0048285//organelle fission	K12043|1e-14|82.8//troponin I, fast skeletal muscle;K12044|5e-08|58.9//troponin I, cardiac muscle;K12044|2e-15|85.9//troponin I, cardiac muscle;K12044|2e-14|81.6//troponin I, cardiac muscle;K12044|1e-15|85.5//troponin I, cardiac muscle;K10371|2e-08|60.5//troponin I, slow skeletal muscle;K12043|1e-15|86.3//troponin I, fast skeletal muscle;K10371|5e-14|80.9//troponin I, slow skeletal muscle;K10371|…	gi|506968053|gb|AGM32370.1|2.63544e-92//troponin I [Coptotermes formosanus];gi|506968053|gb|AGM32370.1|2.90329e-99//troponin I [Coptotermes formosanus];gi|506968053|gb|AGM32370.1|4.52145e-88//troponin I [Coptotermes formosanus];gi|646664808|gb|KDQ88314.1|4.06061e-93//Troponin I [Zootermopsis nevadensis];gi|506968065|gb|AGM32376.1|1.03995e-92//troponin I [Coptotermes formosanus];gi|642920676|ref|X…
N vs mps	Mnat_03659	1466	7.08089	0.946669	Up	NA	NA	NA	NA	gi|646723776|gb|KDR24270.1//Protein yellow [Zootermopsis nevadensis]gi|646723776|gb|KDR24270.1|3.9264e-180//Protein yellow [Zootermopsis nevadensis]
N vs mps	Mnat_12667	502	3.44611	0.900686	Up	NA	GO:0005198//structural molecule activity	NA	K03006|5e-13|74.7//DNA-directed RNA polymerase II subunit RPB1 [EC:2.7.7.6];K03006|2e-14|80.5//DNA-directed RNA polymerase II subunit RPB1 [EC:2.7.7.6]	gi|270007263|gb|EFA03711.1|2.15161e-28//hypothetical protein TcasGA2_TC013816 [Tribolium castaneum];gi|646708035|gb|KDR14523.1|1.35445e-34//Cuticle protein 19 [Zootermopsis nevadensis]
N vs mps	Mnat_02706	1744	2.09886	0.842122	Up	NA	NA	NA	K04863|4e-06|41.6//voltage-dependent calcium channel beta-2;K04863|3e-06|41.6//voltage-dependent calcium channel beta-2	gi|646711659|gb|KDR16750.1|7.63623e-54//hypothetical protein L798_09278 [Zootermopsis nevadensis];gi|646711659|gb|KDR16750.1|6.81813e-54//hypothetical protein L798_09278 [Zootermopsis nevadensis]
N vs mps	BGI_novel_G002417	255	5.99083	0.934505	Up	NA	NA	NA	K03006|3e-09|62.0//DNA-directed RNA polymerase II subunit RPB1 [EC:2.7.7.6]	gi|646718322|gb|KDR20839.1|2.06474e-23//Adult-specific cuticular protein ACP-20 [Zootermopsis nevadensis]
N vs mps	Mnat_00308	1354	4.04945	0.908129	Up	NA	NA	NA	K07604|3e-26|122//type I keratin, acidic	gi|646719875|gb|KDR21827.1|1.44612e-18//hypothetical protein L798_03525, partial [Zootermopsis nevadensis];gi|646719875|gb|KDR21827.1|1.65515e-130//hypothetical protein L798_03525, partial [Zootermopsis nevadensis]
N vs mps	BGI_novel_G000721	3186	1.75824	0.804748	Up	NA	NA	NA	K11433|3e-28|130//histone-lysine N-methyltransferase SETMAR [EC:2.1.1.43]	gi|557294586|ref|XP_006029730.1|1.86487e-27//PREDICTED: histone-lysine N-methyltransferase SETMAR-like [Alligator sinensis]
N vs mps	Mnat_08510	890	2.08365	0.878643	Up	GO:0043292//contractile fiber	NA	GO:0030239//myofibril assembly	NA	gi|646718687|gb|KDR21073.1|4.19437e-32//Flightin [Zootermopsis nevadensis];gi|646718687|gb|KDR21073.1|1.26682e-43//Flightin [Zootermopsis nevadensis]
N vs mps	BGI_novel_G003023	2113	10.2463	0.87304	Up	NA	NA	NA	K10385|8e-34|147//loricrin	gi|668456041|gb|KFB44250.1|1.86656e-78//AGAP009877-PA-like protein [Anopheles sinensis]
N vs mps	BGI_novel_G000575	264	1.36037	0.804852	Up	NA	NA	NA	NA	gi|602672780|ref|XP_007441891.1|2.27752e-06//PREDICTED: putative uncharacterized protein FLJ37770-like isoform X1 [Python bivittatus]
N vs mps	BGI_novel_G002681	2577	1.75723	0.831921	Up	NA	NA	NA	K03163|1e-07|61.6//DNA topoisomerase I [EC:5.99.1.2];K15076|2e-07|60.5//transcription elongation factor B, polypeptide 3	gi|225542834|gb|ACN91299.1|1.01719e-12//dentin sialophosphoprotein precursor [Tursiops truncatus]
N vs mps	Mnat_07068	1528	1.18438	0.806341	Up	NA	NA	NA	K10373|2e-99|364//tropomyosin 1;K10373|3e-141|503//tropomyosin 1;K10373|1e-135|486//tropomyosin 1	gi|4378573|gb|AAD19606.1|6.12799e-142//tropomyosin [Periplaneta americana];gi|4378573|gb|AAD19606.1|8.5554e-149//tropomyosin [Periplaneta americana];gi|665794322|ref|XP_008544852.1|9.68596e-105//PREDICTED: tropomyosin isoform X8 [Microplitis demolitor]
N vs mps	BGI_novel_G000241	609	3.83929	0.899615	Up	NA	NA	NA	K04574|7e-33|142//neurofilament heavy polypeptide	gi|156356423|ref|XP_001623923.1|5.80376e-36//predicted protein [Nematostella vectensis]
N vs mps	BGI_novel_G002411	586	3.95228	0.907864	Up	NA	NA	NA	K03006|1e-14|81.6//DNA-directed RNA polymerase II subunit RPB1 [EC:2.7.7.6]	gi|646718322|gb|KDR20839.1|2.71935e-61//Adult-specific cuticular protein ACP-20 [Zootermopsis nevadensis]
N vs mps	BGI_novel_G002314	2199	3.06162	0.87084	Up	NA	NA	NA	NA	gi|646717057|gb|KDR20051.1|9.50648e-49//hypothetical protein L798_05444 [Zootermopsis nevadensis]
N vs mps	BGI_novel_G001611	1396	4.56512	0.912253	Up	NA	NA	NA	K07604|5e-15|84.7//type I keratin, acidic	gi|642914380|ref|XP_008201654.1|4.21089e-22//PREDICTED: keratin, type I cytoskeletal 9-like [Tribolium castaneum]
N vs mps	BGI_novel_G001602	3214	3.20723	0.834831	Up	NA	NA	NA	K00108|1e-137|493//choline dehydrogenase [EC:1.1.99.1]	gi|646716951|gb|KDR19978.1|1.94333e-149//Glucose dehydrogenase [acceptor] [Zootermopsis nevadensis]
N vs mps	BGI_novel_G003097	4407	5.3778	0.923327	Up	NA	NA	NA	K03006|6e-17|93.2//DNA-directed RNA polymerase II subunit RPB1 [EC:2.7.7.6]	gi|646717956|gb|KDR20611.1//hypothetical protein L798_04372 [Zootermopsis nevadensis
N vs mps	Mnat_10671	1246	2.49514	0.889366	Up	NA	NA	NA	K03006|2e-12|75.5//DNA-directed RNA polymerase II subunit RPB1 [EC:2.7.7.6];K03006|3e-13|78.6//DNA-directed RNA polymerase II subunit RPB1 [EC:2.7.7.6];K03006|2e-13|79.0//DNA-directed RNA polymerase II subunit RPB1 [EC:2.7.7.6]	gi|646718328|gb|KDR20845.1|1.96233e-60//Adult-specific cuticular protein ACP-20 [Zootermopsis nevadensis];gi|478263115|gb|ENN81508.1|1.80495e-47//hypothetical protein YQE_02037, partial [Dendroctonus ponderosae];gi|646718322|gb|KDR20839.1|4.61042e-32//Adult-specific cuticular protein ACP-20 [Zootermopsis nevadensis];gi|646718328|gb|KDR20845.1|7.0705e-60//Adult-specific cuticular protein ACP-20 [Z…
N vs mps	Mnat_12675	485	4.11397	0.869096	Up	NA	NA	NA	K03006|5e-08|58.2//DNA-directed RNA polymerase II subunit RPB1 [EC:2.7.7.6];K03006|2e-09|66.2//DNA-directed RNA polymerase II subunit RPB1 [EC:2.7.7.6]	gi|290560612|ref|NP_001166640.1|5.07385e-22//cuticular protein RR-2 motif 130 precursor [Bombyx mori] ;gi|290560612|ref|NP_001166640.1|5.9064e-33//cuticular protein RR-2 motif 130 precursor [Bombyx mori]
N vs mps	BGI_novel_G002727	2134	3.77809	0.899596	Up	NA	NA	NA	K12567|4e-07|59.3//titin [EC:2.7.11.1]	gi|646700830|gb|KDR10805.1|2.52953e-115//hypothetical protein L798_14898 [Zootermopsis nevadensis]
N vs mps	Mnat_07862	801	6.10194	0.940383	Up	NA	NA	NA	NA	gi|646719873|gb|KDR21825.1|1.50476e-26//Collagen alpha-5(VI) chain [Zootermopsis nevadensis]
N vs mps	BGI_novel_G003045	1657	1.31914	0.806075	Up	NA	NA	NA	NA	gi|602672780|ref|XP_007441891.1|1.82834e-06//PREDICTED: putative uncharacterized protein FLJ37770-like isoform X1 [Python bivittatus]
N vs mps	BGI_novel_G001877	1295	4.48125	0.91213	Up	NA	NA	NA	NA	gi|642932967|ref|XP_008197209.1|1.10112e-37//PREDICTED: uncharacterized protein LOC103314087 [Tribolium castaneum]
N vs mps	BGI_novel_G003096	1079	3.95071	0.89204	Up	NA	NA	NA	K16889|3e-14|81.6//cation channel sperm-associated protein 1	gi|307211172|gb|EFN87385.1|9.2574e-45//hypothetical protein EAI_17578 [Harpegnathos saltator]
N vs mps	BGI_novel_G003026	2113	10.2463	0.87304	Up	NA	NA	NA	K10385|8e-34|147//loricrin	gi|668456041|gb|KFB44250.1|1.86656e-78//AGAP009877-PA-like protein [Anopheles sinensis]
N vs mps	Mnat_12669	784	1.60185	0.837533	Up	NA	GO:0042302//structural constituent of cuticle	NA	K03006|1e-14|80.1//DNA-directed RNA polymerase II subunit RPB1 [EC:2.7.7.6];K03006|4e-16|87.0//DNA-directed RNA polymerase II subunit RPB1 [EC:2.7.7.6]	gi|646708035|gb|KDR14523.1|7.46821e-29//Cuticle protein 19 [Zootermopsis nevadensis];gi|646708035|gb|KDR14523.1|2.2403e-51//Cuticle protein 19 [Zootermopsis nevadensis]
N vs mps	Mnat_11287	897	1.81765	0.83614	Up	NA	GO:0003824//catalytic activity	NA	K11152|2e-55|218//retinol dehydrogenase 11 [EC:1.1.1.300];K11153|3e-62|240//retinol dehydrogenase 12 [EC:1.1.1.300];K11153|1e-57|225//retinol dehydrogenase 12 [EC:1.1.1.300]	gi|646702837|gb|KDR11839.1|1.95205e-126//Retinol dehydrogenase 12 [Zootermopsis nevadensis];gi|646702837|gb|KDR11839.1|5.30278e-123//Retinol dehydrogenase 12 [Zootermopsis nevadensis]
N vs mps	Mnat_12672	1640	1.22292	0.81202	Up	NA	GO:0042302//structural constituent of cuticle	NA	K03006|1e-21|107//DNA-directed RNA polymerase II subunit RPB1 [EC:2.7.7.6];K03006|3e-11|71.2//DNA-directed RNA polymerase II subunit RPB1 [EC:2.7.7.6]	gi|646722719|gb|KDR23626.1|5.71995e-77//Cuticle protein 19 [Zootermopsis nevadensis];gi|646722719|gb|KDR23626.1|4.56081e-27//Cuticle protein 19 [Zootermopsis nevadensis]
N vs mps	BGI_novel_G002723	1339	5.26155	0.918549	Up	NA	NA	NA	NA	gi|646700838|gb|KDR10813.1|3.37007e-37//hypothetical protein L798_14906 [Zootermopsis nevadensis]
N vs mps	Mnat_12717	522	4.23916	0.910234	Up	NA	NA	NA	K18406|9e-08|58.2//tudor domain-containing protein 2	gi|646714125|gb|KDR18218.1|1.6114e-36//hypothetical protein L798_06969, partial [Zootermopsis nevadensis];gi|646714125|gb|KDR18218.1|7.52779e-50//hypothetical protein L798_06969, partial [Zootermopsis nevadensis]
N vs mps	BGI_novel_G000759	243	1.39646	0.812921	Up	NA	NA	NA	NA	gi|646719111|gb|KDR21341.1|6.73473e-06//hypothetical protein L798_03974, partial [Zootermopsis nevadensis]
N vs mps	BGI_novel_G003098	3667	3.36118	0.87486	Up	NA	NA	NA	K03006|5e-17|93.2//DNA-directed RNA polymerase II subunit RPB1 [EC:2.7.7.6]	gi|646717956|gb|KDR20611.1//hypothetical protein L798_04372 [Zootermopsis nevadensis
N vs mps	BGI_novel_G003194	3085	2.86415	0.893206	Up	NA	NA	NA	NA	gi|646712868|gb|KDR17437.1|1.21476e-108//hypothetical protein L798_08565 [Zootermopsis nevadensis]
N vs mps	BGI_novel_G002413	795	5.29638	0.891547	Up	NA	NA	NA	K03006|1e-15|85.9//DNA-directed RNA polymerase II subunit RPB1 [EC:2.7.7.6]	gi|646718323|gb|KDR20840.1|4.79849e-65//Adult-specific cuticular protein ACP-20 [Zootermopsis nevadensis]
N vs mps	Mnat_16290	4320	1.88616	0.833371	Up	NA	NA	NA	K05466|3e-49|201//angiopoietin 2;K13912|5e-49|198//deleted in malignant brain tumors 1 protein;K05467|1e-47|193//angiopoietin 4;K05466|5e-49|198//angiopoietin 2;K13912|2e-48|198//deleted in malignant brain tumors 1 protein	gi|512934843|ref|XP_004933130.1//PREDICTED: putative leucine-rich repeat-containing protein DDB_G0290503-like [Bombyx mori]gi|642918516|ref|XP_008191506.1//PREDICTED: angiopoietin-4 [Tribolium castaneum
N vs mps	BGI_novel_G003750	4763	4.24676	0.828071	Up	NA	NA	NA	K19607|6e-12|76.6//X-linked retinitis pigmentosa GTPase regulator;K03163|1e-13|82.4//DNA topoisomerase I [EC:5.99.1.2];K12740|1e-12|79.0//NK-tumor recognition protein	gi|646718884|gb|KDR21187.1//hypothetical protein L798_03593 [Zootermopsis nevadensis
N vs mps	Mnat_02715	2839	2.30891	0.831266	Up	NA	GO:0016831//carboxy-lyase activity;GO:0004068//aspartate 1-decarboxylase activity;GO:0048037//cofactor binding;GO:0030170//pyridoxal phosphate binding	GO:0019752//carboxylic acid metabolic process;GO:0043436//oxoacid metabolic process	K01580|1e-166|588//glutamate decarboxylase [EC:4.1.1.15];K01580|0.0|722//glutamate decarboxylase [EC:4.1.1.15]	gi|646698221|gb|KDR09499.1//Cysteine sulfinic acid decarboxylase, partial [Zootermopsis nevadensis
N vs mps	BGI_novel_G002291	2136	1.56477	0.845972	Up	NA	NA	NA	K17570|2e-15|86.7//hydrocephalus-inducing protein	gi|646719702|gb|KDR21720.1|1.78773e-161//hypothetical protein L798_02777, partial [Zootermopsis nevadensis]
N vs mps	Mnat_04550	960	-2.52954	0.869721	Down	NA	NA	GO:0007165//signal transduction;GO:0006726//eye pigment biosynthetic process;GO:0048102//autophagic cell death;GO:0016108//tetraterpenoid metabolic process	K13885|3e-52|207//scavenger receptor class B, member 1;K13885|5e-55|216//scavenger receptor class B, member 1	gi|646723687|gb|KDR24217.1|7.26161e-120//Protein croquemort [Zootermopsis nevadensis];gi|646723687|gb|KDR24217.1|1.30578e-114//Protein croquemort [Zootermopsis nevadensis]
N vs mps	BGI_novel_G001120	232	-7.68475	0.805772	Down	NA	NA	NA	NA	gi|675363899|gb|KFM56801.1|1.45981e-08//hypothetical protein X975_13857, partial [Stegodyphus mimosarum]
N vs mps	Mnat_08922	1564	-1.80655	0.836348	Down	NA	NA	NA	K09187|9e-06|54.3//histone-lysine N-methyltransferase MLL2 [EC:2.1.1.43];K12567|7e-10|67.8//titin [EC:2.7.11.1];K12567|9e-10|67.8//titin [EC:2.7.11.1]	gi|646704178|gb|KDR12502.1|3.65297e-107//hypothetical protein L798_13754 [Zootermopsis nevadensis];gi|646704178|gb|KDR12502.1|2.19844e-65//hypothetical protein L798_13754 [Zootermopsis nevadensis];gi|646704178|gb|KDR12502.1|2.90854e-107//hypothetical protein L798_13754 [Zootermopsis nevadensis]
N vs mps	Mnat_15106	2658	-2.00994	0.813376	Down	NA	NA	NA	K00108|1e-106|389//choline dehydrogenase [EC:1.1.99.1];K00108|4e-146|521//choline dehydrogenase [EC:1.1.99.1]	gi|646716951|gb|KDR19978.1|1.49638e-129//Glucose dehydrogenase [acceptor] [Zootermopsis nevadensis];gi|646716951|gb|KDR19978.1|3.81398e-172//Glucose dehydrogenase [acceptor] [Zootermopsis nevadensis]
N vs mps	Mnat_15120	642	-1.53198	0.815424	Down	NA	NA	NA	NA	gi|506965550|gb|AGM32127.1|8.86178e-57//hypothetical protein [Coptotermes formosanus]
N vs mps	Mnat_02677	381	-2.83937	0.843004	Down	NA	NA	NA	NA	gi|646688570|gb|KDR06373.1|3.08516e-35//hypothetical protein L798_04620 [Zootermopsis nevadensis]
N vs mps	Mnat_15544	1705	-2.24877	0.83595	Down	NA	GO:0046872//metal ion binding;GO:0003824//catalytic activity	GO:0008152//metabolic process	K00008|9e-24|112//L-iditol 2-dehydrogenase [EC:1.1.1.14];K00008|2e-32|143//L-iditol 2-dehydrogenase [EC:1.1.1.14]	gi|646717346|gb|KDR20240.1|1.45979e-143//Sorbitol dehydrogenase [Zootermopsis nevadensis];gi|646717346|gb|KDR20240.1|4.19936e-173//Sorbitol dehydrogenase [Zootermopsis nevadensis]
N vs mps	Mnat_03056	681	-4.11733	0.893879	Down	NA	NA	NA	K00804|1e-47|112//geranylgeranyl diphosphate synthase, type III [EC:2.5.1.1 2.5.1.10 2.5.1.29];K00804|3e-59|230//geranylgeranyl diphosphate synthase, type III [EC:2.5.1.1 2.5.1.10 2.5.1.29];K00804|4e-38|160//geranylgeranyl diphosphate synthase, type III [EC:2.5.1.1 2.5.1.10 2.5.1.29]	gi|646703096|gb|KDR11942.1|1.46351e-69//Geranylgeranyl pyrophosphate synthetase [Zootermopsis nevadensis];gi|646703096|gb|KDR11942.1|2.37655e-55//Geranylgeranyl pyrophosphate synthetase [Zootermopsis nevadensis];gi|646703096|gb|KDR11942.1|5.18777e-43//Geranylgeranyl pyrophosphate synthetase [Zootermopsis nevadensis]
N vs mps	Mnat_08913	1839	-1.20453	0.804663	Down	NA	NA	NA	K11661|8e-14|81.3//helicase SRCAP [EC:3.6.4.-];K11661|7e-13|78.2//helicase SRCAP [EC:3.6.4.-];K14306|3e-12|76.3//nuclear pore complex protein Nup62;K11661|1e-10|70.9//helicase SRCAP [EC:3.6.4.-]	gi|307198414|gb|EFN79356.1|3.15624e-56//hypothetical protein EAI_09843 [Harpegnathos saltator];gi|307198414|gb|EFN79356.1|1.01018e-80//hypothetical protein EAI_09843 [Harpegnathos saltator];gi|307198414|gb|EFN79356.1|5.05037e-85//hypothetical protein EAI_09843 [Harpegnathos saltator];gi|307198414|gb|EFN79356.1|2.20049e-80//hypothetical protein EAI_09843 [Harpegnathos saltator]
N vs mps	Mnat_00511	4247	-3.20194	0.829285	Down	NA	NA	NA	K04595|2e-07|62.0//latrophilin and seven transmembrane domain containing 1	gi|646711227|gb|KDR16478.1//Vitellogenin [Zootermopsis nevadensis
N vs mps	Mnat_07523	1073	-1.57493	0.805838	Down	GO:0016020//membrane;GO:0016021//integral component of membrane	GO:0008188//neuropeptide receptor activity;GO:0004930//G-protein coupled receptor activity	GO:0007186//G-protein coupled receptor signaling pathway;GO:0007165//signal transduction	K04233|8e-84|312//allatostatin receptor;K04233|7e-131|469//allatostatin receptor;K04233|2e-102|374//allatostatin receptor	gi|14028711|gb|AAK52473.1|AF336364_1|2.94131e-179//allatostatin receptor [Periplaneta americana];gi|693637856|gb|AIS40016.1|6.43008e-115//allatostatin receptor [Diploptera punctata];gi|14028711|gb|AAK52473.1|AF336364_1|2.43548e-126//allatostatin receptor [Periplaneta americana]
N vs mps	Mnat_08483	1124	-3.41261	0.841117	Down	NA	NA	NA	K01053|3e-69|264//gluconolactonase [EC:3.1.1.17]	gi|646712156|gb|KDR17045.1|6.87635e-112//hypothetical protein L798_09047 [Zootermopsis nevadensis];gi|646712156|gb|KDR17045.1|9.3158e-112//hypothetical protein L798_09047 [Zootermopsis nevadensis]
N vs mps	BGI_novel_G000200	1483	-1.40821	0.828925	Down	NA	NA	NA	K06236|2e-13|79.3//collagen, type I/II/III/V/XI/XXIV/XXVII, alpha;K06493|2e-13|79.3//integrin beta 3;K06256|2e-13|79.3//CD44 antigen;K04520|2e-13|79.3//amyloid beta A4 protein;K03006|2e-16|89.7//DNA-directed RNA polymerase II subunit RPB1 [EC:2.7.7.6];K06257|2e-13|79.3//syndecan 1;K05719|2e-13|79.3//integrin beta 1;K10384|6e-12|74.7//filaggrin	gi|646705841|gb|KDR13351.1|4.67724e-83//Pro-resilin [Zootermopsis nevadensis]
N vs mps	Mnat_09843	749	-1.44967	0.83796	Down	NA	GO:0005198//structural molecule activity	NA	K10955|9e-16|85.9//intestinal mucin-2	gi|118790289|ref|XP_318181.3|3.01846e-17//AGAP004690-PA [Anopheles gambiae str. PEST];gi|91079224|ref|XP_970301.1|3.96166e-39//PREDICTED: pupal cuticle protein C1B [Tribolium castaneum]
N vs mps	Mnat_14255	704	-2.59208	0.891708	Down	NA	NA	NA	K14713|2e-06|38.1//solute carrier family 39 (zinc transporter), member 7;K13649|2e-07|54.3//folate receptor	gi|341895490|gb|EGT51425.1|7.69865e-09//hypothetical protein CAEBREN_14174 [Caenorhabditis brenneri]
N vs mps	Mnat_10414	2259	-1.57123	0.850437	Down	GO:0005615//extracellular space;GO:0005576//extracellular region	GO:0045735//nutrient reservoir activity	GO:0006810//transport	K00505|2e-42|133//tyrosinase [EC:1.14.18.1];K00505|9e-67|257//tyrosinase [EC:1.14.18.1];K00505|5e-45|185//tyrosinase [EC:1.14.18.1]	gi|66957917|gb|AAU20852.2//hexamerin II [Reticulitermes flavipes
N vs mps	BGI_novel_G000749	1708	-1.37701	0.814305	Down	NA	NA	NA	K15047|7e-09|64.7//heterogeneous nuclear ribonucleoprotein U-like protein 1;K17602|2e-08|63.2//YLP motif-containing protein 1;K17286|5e-07|58.5//erythrocyte band 7 integral membrane protein;K03006|2e-07|59.7//DNA-directed RNA polymerase II subunit RPB1 [EC:2.7.7.6]	gi|91077536|ref|XP_971011.1|5.46603e-62//PREDICTED: extensin isoform X1 [Tribolium castaneum]
N vs mps	BGI_novel_G002138	718	-3.25371	0.837628	Down	NA	NA	NA	K08144|4e-21|103//MFS transporter, SP family, solute carrier family 2 (facilitated glucose transporter), member 6;K14258|7e-20|99.4//facilitated trehalose transporter;K06069|8e-24|112//atypical protein kinase C iota type [EC:2.7.11.13];K08145|6e-24|112//MFS transporter, SP family, solute carrier family 2 (facilitated glucose transporter), member 8	gi|646722954|gb|KDR23748.1|3.26146e-88//Solute carrier family 2, facilitated glucose transporter member 6 [Zootermopsis nevadensis]
N vs mps	BGI_novel_G002598	1899	-1.93356	0.829228	Down	NA	NA	NA	NA	gi|646712671|gb|KDR17359.1|3.81433e-152//hypothetical protein L798_08862 [Zootermopsis nevadensis]
N vs mps	Mnat_15103	697	-1.16968	0.804795	Down	NA	NA	NA	NA	gi|429327011|gb|AFZ78834.1|1.5868e-56//putative apolipophorin-III isoform 1 [Coptotermes formosanus];gi|429327013|gb|AFZ78835.1|1.33808e-80//apolipophorin-III isoform 2 [Coptotermes formosanus]
N vs mps	Mnat_16622	1596	-1.77293	0.822411	Down	GO:0043231//intracellular membrane-bounded organelle	GO:0016620//oxidoreductase activity, acting on the aldehyde or oxo group of donors, NAD or NADP as acceptor	GO:0009081//branched-chain amino acid metabolic process;GO:0006206//pyrimidine nucleobase metabolic process	K00140|0.0|833//malonate-semialdehyde dehydrogenase (acetylating) / methylmalonate-semialdehyde dehydrogenase [EC:1.2.1.18 1.2.1.27]	gi|646652496|gb|KDQ78911.1//putative methylmalonate-semialdehyde dehydrogenase [acylating], mitochondrial [Zootermopsis nevadensis
N vs mps	BGI_novel_G000151	801	-2.60775	0.892087	Down	NA	NA	NA	K10385|3e-20|100//loricrin	gi|557774818|ref|XP_005187056.1|3.16194e-24//PREDICTED: cuticle protein 16.5, isoform B-like [Musca domestica]
N vs mps	Mnat_12646	438	-3.63899	0.904953	Down	NA	NA	NA	NA	gi|345493131|ref|XP_001600141.2|4.86212e-25//PREDICTED: cuticle protein CP14.6 [Nasonia vitripennis]
N vs mps	Mnat_17090	375	-1.91871	0.836851	Down	NA	NA	NA	K17943|2e-18|92.8//pumilio RNA-binding family;K09478|1e-22|106//short/branched chain acyl-CoA dehydrogenase [EC:1.3.99.12];K11433|5e-22|104//histone-lysine N-methyltransferase SETMAR [EC:2.1.1.43]	gi|307176478|gb|EFN66014.1|3.20894e-32//Putative uncharacterized protein FLJ37770 [Camponotus floridanus]
N vs mps	Mnat_03227	2752	-1.40508	0.809394	Down	NA	NA	NA	K01290|5e-99|365//carboxypeptidase A, invertebrate [EC:3.4.17.-];K01290|2e-98|363//carboxypeptidase A, invertebrate [EC:3.4.17.-];K01290|3e-82|309//carboxypeptidase A, invertebrate [EC:3.4.17.-];K01290|5e-82|308//carboxypeptidase A, invertebrate [EC:3.4.17.-];K01290|5e-102|374//carboxypeptidase A, invertebrate [EC:3.4.17.-];K01290|2e-101|373//carboxypeptidase A, invertebrate [EC:3.4.17.-]	gi|646721594|gb|KDR22872.1//hypothetical protein L798_14725, partial [Zootermopsis nevadensis]gi|646721593|gb|KDR22871.1//Zinc carboxypeptidase A 1 [Zootermopsis nevadensis
N vs mps	BGI_novel_G000201	1274	-1.29677	0.816542	Down	NA	NA	NA	K13189|9e-08|60.5//RNA-binding protein 14	gi|646705841|gb|KDR13351.1|2.05361e-105//Pro-resilin [Zootermopsis nevadensis]
N vs mps	Mnat_09759	523	-1.70823	0.830802	Down	NA	NA	NA	NA	gi|646710437|gb|KDR15956.1|7.75851e-23//hypothetical protein L798_09883 [Zootermopsis nevadensis];gi|646710437|gb|KDR15956.1|1.84199e-22//hypothetical protein L798_09883 [Zootermopsis nevadensis];gi|646710437|gb|KDR15956.1|1.0478e-22//hypothetical protein L798_09883 [Zootermopsis nevadensis]
N vs mps	Mnat_09167	1357	-1.45576	0.811214	Down	NA	NA	NA	K01273|2e-130|468//membrane dipeptidase [EC:3.4.13.19];K01273|6e-121|436//membrane dipeptidase [EC:3.4.13.19]	gi|506968057|gb|AGM32372.1|5.76583e-175//dipeptidase 1-like protein [Coptotermes formosanus];gi|506968057|gb|AGM32372.1//dipeptidase 1-like protein [Coptotermes formosanus
N vs mps	Mnat_04390	1171	-1.56237	0.849479	Down	NA	NA	NA	K14307|1e-10|69.7//nucleoporin p58/p45	gi|59799330|sp|P83992.1|CU16A_LOCMI|2.18974e-26//RecName: Full=Cuticle protein 16.5, isoform A; AltName: Full=LM-ACP 16.5A; Short=LM-16.5A [Locusta migratoria]
N vs mps	Mnat_04409	1760	-1.37037	0.813679	Down	NA	NA	NA	K11661|5e-07|58.5//helicase SRCAP [EC:3.6.4.-];K06236|4e-07|58.9//collagen, type I/II/III/V/XI/XXIV/XXVII, alpha;K04520|4e-07|58.9//amyloid beta A4 protein;K18040|3e-07|59.3//tyrosine-protein phosphatase non-receptor type 23 [EC:3.1.3.48];K06256|4e-07|58.9//CD44 antigen;K05719|4e-07|58.9//integrin beta 1;K06257|4e-07|58.9//syndecan 1;K00901|7e-07|58.2//diacylglycerol kinase (ATP) [EC:2.7.1.107];K…	gi|646714045|gb|KDR18150.1|2.83968e-154//hypothetical protein L798_08010 [Zootermopsis nevadensis];gi|646714045|gb|KDR18150.1|1.43984e-16//hypothetical protein L798_08010 [Zootermopsis nevadensis]
N vs mps	BGI_novel_G002483	1169	-1.96541	0.818552	Down	NA	NA	NA	K13963|1e-56|222//serpin B	gi|646707341|gb|KDR14147.1|1.05693e-121//Leukocyte elastase inhibitor C [Zootermopsis nevadensis]
N vs mps	Mnat_06170	741	-1.60277	0.853063	Down	NA	GO:0005198//structural molecule activity	NA	K03006|4e-10|67.0//DNA-directed RNA polymerase II subunit RPB1 [EC:2.7.7.6]	gi|646706208|gb|KDR13561.1|3.56983e-32//Larval cuticle protein A3A [Zootermopsis nevadensis]
N vs mps	Mnat_15839	1233	-1.99708	0.857112	Down	NA	NA	NA	NA	gi|108879789|gb|EAT44014.1|4.75009e-30//AAEL004588-PA [Aedes aegypti]
N vs mps	Mnat_16976	741	-2.23998	0.800226	Down	NA	NA	NA	K07936|3e-07|57.4//GTP-binding nuclear protein Ran;K12347|1e-06|55.8//natural resistance-associated macrophage protein	gi|61675576|dbj|BAD91203.1|2.28192e-79//soldier-specific protein-1 [Nasutitermes takasagoensis]
N vs mps	Mnat_10415	2417	-3.07662	0.9008	Down	NA	NA	NA	K00505|4e-51|205//tyrosinase [EC:1.14.18.1];K00505|3e-72|275//tyrosinase [EC:1.14.18.1];K00505|2e-71|273//tyrosinase [EC:1.14.18.1]	gi|190356645|dbj|BAG48838.1//hexamerin 1 [Reticulitermes speratus
N vs mps	Mnat_16751	494	-2.25741	0.873855	Down	NA	NA	NA	K09628|3e-09|62.0//protease, serine 27 [EC:3.4.21.-];K08665|1e-09|63.9//hepsin [EC:3.4.21.106];K01321|2e-09|63.2//coagulation factor IX (Christmas factor) [EC:3.4.21.22];K08665|1e-09|63.5//hepsin [EC:3.4.21.106];K09641|3e-09|62.4//transmembrane protease, serine 11D [EC:3.4.21.-]	gi|429327055|gb|AFZ78856.1|7.65049e-18//trypsin-like serine protease [Coptotermes formosanus];gi|506967985|gb|AGM32336.1|1.68196e-47//trypsin-like serine protease [Coptotermes formosanus]
N vs mps	BGI_novel_G001668	464	-1.99651	0.814902	Down	NA	GO:0016538//cyclin-dependent protein serine/threonine kinase regulator activity;GO:0016740//transferase activity	GO:0045859//regulation of protein kinase activity;GO:0051301//cell division;GO:0007049//cell cycle	K02219|1e-38|160//cyclin-dependent kinase regulatory subunit CKS1	gi|646711848|gb|KDR16878.1|9.53572e-45//putative cyclin-dependent kinases regulatory subunit [Zootermopsis nevadensis]
N vs mps	BGI_novel_G000782	453	-3.33931	0.83248	Down	NA	NA	NA	K11433|1e-25|116//histone-lysine N-methyltransferase SETMAR [EC:2.1.1.43];K01873|1e-27|123//valyl-tRNA synthetase [EC:6.1.1.9];K14810|3e-40|165//ATP-dependent RNA helicase DDX56/DBP9 [EC:3.6.4.13]	gi|307180535|gb|EFN68500.1|1.06579e-43//Histone-lysine N-methyltransferase SETMAR [Camponotus floridanus]
N vs mps	Mnat_15102	591	-1.38518	0.831684	Down	NA	NA	NA	NA	gi|429327011|gb|AFZ78834.1|1.70132e-50//putative apolipophorin-III isoform 1 [Coptotermes formosanus]
N vs mps	Mnat_01736	333	-2.37096	0.867	Down	NA	NA	NA	NA	gi|646712339|gb|KDR17121.1|1.70494e-25//hypothetical protein L798_08378 [Zootermopsis nevadensis]
N vs mps	Mnat_00657	2524	-1.98445	0.8714	Down	NA	NA	NA	NA	gi|646689340|gb|KDR06562.1//hypothetical protein L798_03663 [Zootermopsis nevadensis]gi|646689340|gb|KDR06562.1|4.28777e-137//hypothetical protein L798_03663 [Zootermopsis nevadensis]
N vs mps	Mnat_17274	258	-3.40212	0.856704	Down	NA	NA	NA	NA	gi|506968167|gb|AGM32427.1|1.05796e-11//soldier-caste specific protein [Coptotermes formosanus]
N vs mps	BGI_novel_G000774	1059	-1.75115	0.814419	Down	NA	NA	NA	K13885|4e-37|157//scavenger receptor class B, member 1;K12384|3e-27|124//lysosome membrane protein 2	gi|646723687|gb|KDR24217.1|1.16229e-68//Protein croquemort [Zootermopsis nevadensis]
N vs mps	Mnat_03316	1596	-1.65421	0.830584	Down	NA	GO:0016791//phosphatase activity	GO:0008152//metabolic process	K01077|8e-158|559//alkaline phosphatase [EC:3.1.3.1]	gi|646703487|gb|KDR12135.1//Membrane-bound alkaline phosphatase [Zootermopsis nevadensis
N vs mps	Mnat_08992	3568	-1.79471	0.836585	Down	GO:0043231//intracellular membrane-bounded organelle	GO:0032561//guanyl ribonucleotide binding;GO:0004611//phosphoenolpyruvate carboxykinase activity;GO:0016772//transferase activity, transferring phosphorus-containing groups	GO:0006006//glucose metabolic process;GO:0006796//phosphate-containing compound metabolic process	K01596|0.0|988//phosphoenolpyruvate carboxykinase (GTP) [EC:4.1.1.32];K01596|0.0|947//phosphoenolpyruvate carboxykinase (GTP) [EC:4.1.1.32];K01596|0.0|952//phosphoenolpyruvate carboxykinase (GTP) [EC:4.1.1.32]	gi|646717383|gb|KDR20258.1//Phosphoenolpyruvate carboxykinase [GTP] [Zootermopsis nevadensis
N vs mps	Mnat_07964	1197	-2.57877	0.848693	Down	NA	NA	NA	K08471|1e-07|57.8//gustatory receptor;K08471|5e-07|57.8//gustatory receptor	gi|607367294|gb|EZA61441.1|1.36081e-63//hypothetical protein X777_07774 [Cerapachys biroi];gi|645016962|ref|XP_008211706.1|1.28107e-48//PREDICTED: uncharacterized protein LOC103316982 [Nasonia vitripennis]
N vs mps	Mnat_07535	345	-2.00922	0.842312	Down	NA	NA	NA	K08187|2e-12|72.8//MFS transporter, MCP family, solute carrier family 16 (monocarboxylic acid transporters), member 10	gi|675377997|gb|KFM70899.1|6.63855e-22//hypothetical protein X975_03732, partial [Stegodyphus mimosarum]
N vs mps	Mnat_17753	507	-1.21181	0.803373	Down	NA	GO:0003824//catalytic activity	NA	K12311|9e-31|134//lysosomal alpha-mannosidase [EC:3.2.1.24]	gi|646701567|gb|KDR11229.1|7.31298e-31//Lysosomal alpha-mannosidase [Zootermopsis nevadensis]
N vs mps	BGI_novel_G000006	209	-9.73809	0.828659	Down	NA	NA	NA	K00699|1e-13|76.6//glucuronosyltransferase [EC:2.4.1.17]	gi|646704109|gb|KDR12464.1|6.61247e-22//UDP-glucuronosyltransferase 2B5 [Zootermopsis nevadensis]
N vs mps	Mnat_03066	2489	-1.30253	0.809413	Down	NA	GO:0016620//oxidoreductase activity, acting on the aldehyde or oxo group of donors, NAD or NADP as acceptor;GO:0016491//oxidoreductase activity	GO:0008152//metabolic process;GO:0055114//oxidation-reduction process	K00128|0.0|717//aldehyde dehydrogenase (NAD+) [EC:1.2.1.3];K00128|0.0|687//aldehyde dehydrogenase (NAD+) [EC:1.2.1.3];K07249|0.0|692//retinal dehydrogenase [EC:1.2.1.36];K00128|0.0|701//aldehyde dehydrogenase (NAD+) [EC:1.2.1.3];K00128|0.0|639//aldehyde dehydrogenase (NAD+) [EC:1.2.1.3]	gi|646699970|gb|KDR10336.1//Retinal dehydrogenase 2 [Zootermopsis nevadensis]gi|646699971|gb|KDR10337.1//Retinal dehydrogenase 1 [Zootermopsis nevadensis
N vs mps	Mnat_09395	639	-1.41673	0.808038	Down	NA	NA	NA	NA	gi|646717168|gb|KDR20129.1|9.40659e-52//Lysozyme 1 [Zootermopsis nevadensis];gi|646717168|gb|KDR20129.1|3.52282e-52//Lysozyme 1 [Zootermopsis nevadensis];gi|646717168|gb|KDR20129.1|3.37755e-52//Lysozyme 1 [Zootermopsis nevadensis];gi|646717168|gb|KDR20129.1|1.49292e-50//Lysozyme 1 [Zootermopsis nevadensis]
N vs mps	BGI_novel_G003217	411	-1.67552	0.85129	Down	NA	NA	NA	K15127|1e-15|83.2//transcriptional adapter 2-beta	gi|387158147|gb|AFJ54027.1|1.77094e-22//chemosensory protein [Bemisia tabaci]
N vs mps	BGI_novel_G003016	1887	-1.41258	0.834196	Down	NA	NA	NA	NA	gi|646704638|gb|KDR12717.1|1.93893e-47//Endocuticle structural glycoprotein SgAbd-2, partial [Zootermopsis nevadensis]
N vs mps	Mnat_02305	1499	-2.37681	0.877553	Down	NA	NA	NA	K17284|3e-74|282//perilipin-2;K17284|6e-72|273//perilipin-2	gi|646723860|gb|KDR24318.1|1.09332e-143//Lipid storage droplets surface-binding protein 1 [Zootermopsis nevadensis];gi|646723860|gb|KDR24318.1|9.56885e-136//Lipid storage droplets surface-binding protein 1 [Zootermopsis nevadensis];gi|646723860|gb|KDR24318.1|1.05341e-143//Lipid storage droplets surface-binding protein 1 [Zootermopsis nevadensis]
N vs mps	Mnat_04551	514	-1.59056	0.806445	Down	NA	NA	NA	K13885|2e-11|69.7//scavenger receptor class B, member 1;K12384|6e-08|57.8//lysosome membrane protein 2;K13885|1e-27|124//scavenger receptor class B, member 1	gi|646723687|gb|KDR24217.1|1.71427e-43//Protein croquemort [Zootermopsis nevadensis];gi|646723688|gb|KDR24218.1|9.78731e-18//hypothetical protein L798_07625, partial [Zootermopsis nevadensis]
N vs mps	Mnat_06175	771	-2.49994	0.88217	Down	NA	NA	NA	K03006|3e-10|67.4//DNA-directed RNA polymerase II subunit RPB1 [EC:2.7.7.6]	gi|646706204|gb|KDR13557.1|1.1499e-52//Cuticle protein 8 [Zootermopsis nevadensis]
N vs mps	BGI_novel_G001899	2175	-2.42903	0.853281	Down	NA	NA	NA	K01187|6e-101|370//alpha-glucosidase [EC:3.2.1.20];K14210|2e-105|385//solute carrier family 3 (neutral and basic amino acid transporter), member 1	gi|646696837|gb|KDR08865.1//Maltase 1 [Zootermopsis nevadensis
N vs mps	Mnat_10468	2677	-1.38513	0.810001	Down	NA	NA	NA	K14463|0.0|684//microsomal triglyceride transfer protein large subunit;K14463|0.0|828//microsomal triglyceride transfer protein large subunit	gi|646719578|gb|KDR21635.1//Microsomal triglyceride transfer protein large subunit [Zootermopsis nevadensis
N vs mps	Mnat_13071	1667	-2.29723	0.84143	Down	NA	GO:0004505//phenylalanine 4-monooxygenase activity;GO:0016597//amino acid binding;GO:0031406//carboxylic acid binding;GO:0004510//tryptophan 5-monooxygenase activity;GO:0005506//iron ion binding;GO:0046914//transition metal ion binding;GO:0016714//oxidoreductase activity, acting on paired donors, with incorporation or reduction of molecular oxygen, reduced pteridine as one donor, and incorporatio…	GO:0006558//L-phenylalanine metabolic process;GO:0009072//aromatic amino acid family metabolic process;GO:0055114//oxidation-reduction process;GO:0006559//L-phenylalanine catabolic process	K00500|0.0|764//phenylalanine-4-hydroxylase [EC:1.14.16.1]	gi|646720121|gb|KDR21968.1//Protein henna [Zootermopsis nevadensis
N vs mps	Mnat_02685	1427	-2.14117	0.860714	Down	NA	GO:0016798//hydrolase activity, acting on glycosyl bonds	GO:0008152//metabolic process	K01194|5e-103|377//alpha,alpha-trehalase [EC:3.2.1.28];K01194|1e-96|355//alpha,alpha-trehalase [EC:3.2.1.28];K01194|1e-152|542//alpha,alpha-trehalase [EC:3.2.1.28]	gi|646693026|gb|KDR07599.1|5.59285e-133//Trehalase, partial [Zootermopsis nevadensis];gi|646693026|gb|KDR07599.1|1.5618e-131//Trehalase, partial [Zootermopsis nevadensis];gi|646693026|gb|KDR07599.1//Trehalase, partial [Zootermopsis nevadensis
N vs mps	BGI_novel_G000289	7651	-2.33953	0.813755	Down	NA	NA	NA	K17597|0.0|661//double-stranded RNA-binding protein Staufen	gi|646715068|gb|KDR18807.1//Double-stranded RNA-binding protein Staufen-like protein 2 [Zootermopsis nevadensis
N vs mps	Mnat_06944	476	-3.70737	0.889935	Down	NA	NA	NA	NA	gi|506968127|gb|AGM32407.1|2.9102e-59//venom protein R-like protein [Coptotermes formosanus];gi|506968127|gb|AGM32407.1|1.75945e-59//venom protein R-like protein [Coptotermes formosanus];gi|506968221|gb|AGM32454.1|7.21785e-53//venom protein R-like protein [Coptotermes formosanus]
N vs mps	Mnat_12664	459	-10.1782	0.867636	Down	GO:0031012//extracellular matrix	GO:0042302//structural constituent of cuticle;GO:0008012//structural constituent of adult chitin-based cuticle;GO:0008010//structural constituent of chitin-based larval cuticle	GO:0040003//chitin-based cuticle development	K03006|1e-12|73.2//DNA-directed RNA polymerase II subunit RPB1 [EC:2.7.7.6];K03006|4e-15|82.0//DNA-directed RNA polymerase II subunit RPB1 [EC:2.7.7.6]	gi|646718316|gb|KDR20833.1|3.66135e-36//Cuticle protein 19 [Zootermopsis nevadensis];gi|646718316|gb|KDR20833.1|7.32404e-53//Cuticle protein 19 [Zootermopsis nevadensis]
N vs mps	Mnat_02529	773	-1.67867	0.853386	Down	NA	NA	NA	K01312|4e-33|144//trypsin [EC:3.4.21.4];K01312|9e-67|255//trypsin [EC:3.4.21.4]	gi|429327061|gb|AFZ78859.1|2.34732e-104//serine protease [Coptotermes formosanus];gi|646714293|gb|KDR18324.1|7.32174e-62//Transmembrane protease, serine 9, partial [Zootermopsis nevadensis];gi|429327061|gb|AFZ78859.1|2.17153e-104//serine protease [Coptotermes formosanus]
N vs mps	Mnat_14382	1083	-1.67181	0.818164	Down	NA	NA	NA	K01158|1e-92|342//deoxyribonuclease II [EC:3.1.22.1]	gi|646703160|gb|KDR11976.1|2.16251e-142//Deoxyribonuclease-2-alpha [Zootermopsis nevadensis]
N vs mps	Mnat_02530	393	-1.87363	0.865844	Down	NA	NA	NA	K01312|2e-37|155//trypsin [EC:3.4.21.4];K17943|3e-18|93.2//pumilio RNA-binding family;K11433|4e-44|179//histone-lysine N-methyltransferase SETMAR [EC:2.1.1.43]	gi|557294586|ref|XP_006029730.1|2.07581e-43//PREDICTED: histone-lysine N-methyltransferase SETMAR-like [Alligator sinensis];gi|60678799|gb|AAX33734.1|1.56106e-47//MPA3 allergen [Periplaneta americana]
N vs mps	BGI_novel_G003229	383	-1.88001	0.866062	Down	NA	NA	NA	K01310|3e-18|73.6//chymotrypsin [EC:3.4.21.1]	gi|646702906|gb|KDR11874.1|5.35352e-25//Chymotrypsin BI [Zootermopsis nevadensis]
N vs mps	BGI_novel_G000994	404	-2.61835	0.86335	Down	NA	NA	NA	K01312|5e-35|147//trypsin [EC:3.4.21.4]	gi|646720353|gb|KDR22111.1|3.01602e-51//Trypsin-1 [Zootermopsis nevadensis]
N vs mps	BGI_novel_G002092	618	-1.40394	0.833978	Down	NA	NA	NA	K05747|7e-09|62.4//Wiskott-Aldrich syndrome protein;K06261|3e-08|60.5//platelet glycoprotein Ib alpha chain;K05746|2e-08|61.2//enabled	gi|646705536|gb|KDR13201.1|7.2607e-50//hypothetical protein L798_12961, partial [Zootermopsis nevadensis]
N vs mps	Mnat_02021	1140	-1.42014	0.816912	Down	NA	NA	NA	K13987|9e-44|179//ADP-sugar pyrophosphatase / 8-oxo-dGDP phosphatase [EC:3.6.1.13 3.6.1.58 3.6.1.-];K13987|3e-30|134//ADP-sugar pyrophosphatase / 8-oxo-dGDP phosphatase [EC:3.6.1.13 3.6.1.58 3.6.1.-]	gi|506969059|gb|AGM32873.1|8.55528e-76//ADP-sugar pyrophosphatase-like protein [Coptotermes formosanus];gi|506969059|gb|AGM32873.1|5.83965e-50//ADP-sugar pyrophosphatase-like protein [Coptotermes formosanus]
N vs mps	BGI_novel_G003562	542	-2.26039	0.860942	Down	NA	NA	NA	K01194|3e-39|162//alpha,alpha-trehalase [EC:3.2.1.28]	gi|646693026|gb|KDR07599.1|5.33077e-60//Trehalase, partial [Zootermopsis nevadensis]
N vs mps	BGI_novel_G000789	1192	-2.70147	0.808029	Down	GO:0016020//membrane	NA	GO:0015696//ammonium transport	K03320|3e-123|444//ammonium transporter, Amt family	gi|646703285|gb|KDR12046.1//Putative ammonium transporter 1 [Zootermopsis nevadensis
N vs mps	Mnat_06169	949	-1.26462	0.818211	Down	NA	GO:0005198//structural molecule activity	NA	K06261|3e-07|57.8//platelet glycoprotein Ib alpha chain;K03006|2e-18|95.5//DNA-directed RNA polymerase II subunit RPB1 [EC:2.7.7.6];K06261|4e-07|57.8//platelet glycoprotein Ib alpha chain;K03006|3e-18|94.7//DNA-directed RNA polymerase II subunit RPB1 [EC:2.7.7.6];K08559|2e-14|82.0//nuclear receptor subfamily 4 group A member 3;K10955|7e-17|90.5//intestinal mucin-2;K03006|2e-18|94.7//DNA-directed …	gi|646706207|gb|KDR13560.1|7.66902e-30//Larval cuticle protein A3A [Zootermopsis nevadensis];gi|646706207|gb|KDR13560.1|2.99505e-59//Larval cuticle protein A3A [Zootermopsis nevadensis];gi|646706207|gb|KDR13560.1|1.80431e-71//Larval cuticle protein A3A [Zootermopsis nevadensis];gi|478261790|gb|ENN80920.1|1.1378e-83//hypothetical protein YQE_02667, partial [Dendroctonus ponderosae];gi|478261790|gb…
N vs mps	BGI_novel_G003255	215	-1.56577	0.804976	Down	NA	NA	NA	NA	gi|646707444|gb|KDR14206.1|3.50673e-07//hypothetical protein L798_12007 [Zootermopsis nevadensis]
N vs mps	Mnat_17855	546	-1.23123	0.812598	Down	NA	GO:0005198//structural molecule activity	NA	K03006|1e-10|68.2//DNA-directed RNA polymerase II subunit RPB1 [EC:2.7.7.6]	gi|646706208|gb|KDR13561.1|5.7772e-33//Larval cuticle protein A3A [Zootermopsis nevadensis]
N vs mps	BGI_novel_G000005	413	-1.47926	0.815708	Down	GO:0016021//integral component of membrane	GO:0030246//carbohydrate binding;GO:0008270//zinc ion binding;GO:0004559//alpha-mannosidase activity	GO:0006013//mannose metabolic process;GO:0006517//protein deglycosylation	K12311|5e-59|227//lysosomal alpha-mannosidase [EC:3.2.1.24]	gi|641675779|ref|XP_008187165.1|3.41635e-58//PREDICTED: lysosomal alpha-mannosidase-like isoform X2 [Acyrthosiphon pisum]
N vs mps	Mnat_16477	1951	-2.18768	0.811935	Down	NA	NA	NA	K00699|1e-77|292//glucuronosyltransferase [EC:2.4.1.17];K00699|1e-96|356//glucuronosyltransferase [EC:2.4.1.17]	gi|646704109|gb|KDR12464.1//UDP-glucuronosyltransferase 2B5 [Zootermopsis nevadensis]gi|646704109|gb|KDR12464.1|1.04606e-124//UDP-glucuronosyltransferase 2B5 [Zootermopsis nevadensis]
N vs mps	Mnat_07276	1568	-1.77249	0.811347	Down	NA	GO:0020037//heme binding;GO:0046872//metal ion binding;GO:0004096//catalase activity;GO:0005506//iron ion binding;GO:0004601//peroxidase activity;GO:0005488//binding	GO:0008152//metabolic process;GO:0042743//hydrogen peroxide metabolic process;GO:0006950//response to stress;GO:0055114//oxidation-reduction process;GO:0006979//response to oxidative stress;GO:0050896//response to stimulus;GO:0009987//cellular process;GO:0042744//hydrogen peroxide catabolic process	K03781|3e-177|624//catalase [EC:1.11.1.6];K03781|2e-179|630//catalase [EC:1.11.1.6];K03781|0.0|647//catalase [EC:1.11.1.6]	gi|646694395|gb|KDR07976.1//Catalase [Zootermopsis nevadensis
N vs mps	Mnat_02211	1811	-1.50288	0.800055	Down	NA	NA	NA	K14258|1e-84|316//facilitated trehalose transporter;K14258|3e-75|285//facilitated trehalose transporter	gi|646699729|gb|KDR10227.1//Solute carrier family 2, facilitated glucose transporter member 8 [Zootermopsis nevadensis
N vs mps	Mnat_05527	1517	-1.91778	0.800102	Down	NA	NA	NA	K14209|4e-28|124//solute carrier family 36 (proton-coupled amino acid transporter);K14209|5e-134|480//solute carrier family 36 (proton-coupled amino acid transporter)	gi|646719390|gb|KDR21512.1|4.69017e-52//Proton-coupled amino acid transporter 1 [Zootermopsis nevadensis];gi|646719390|gb|KDR21512.1//Proton-coupled amino acid transporter 1 [Zootermopsis nevadensis
N vs mps	Mnat_14228	357	-1.69797	0.855197	Down	NA	NA	NA	NA	gi|646711505|gb|KDR16641.1|1.98356e-10//Cuticle protein 2 [Zootermopsis nevadensis]
N vs mps	BGI_novel_G002965	528	-2.78578	0.864829	Down	NA	NA	NA	K02330|7e-06|52.0//DNA polymerase beta [EC:2.7.7.7 4.2.99.-];K10401|1e-08|61.2//kinesin family member 18/19	gi|506968173|gb|AGM32430.1|1.25065e-63//SCP-like extracellular domain containing protein 2 [Coptotermes formosanus]
N vs mps	Mnat_03052	1423	-2.29965	0.84928	Down	NA	NA	NA	K00799|9e-52|204//glutathione S-transferase [EC:2.5.1.18];K00799|7e-61|237//glutathione S-transferase [EC:2.5.1.18]	gi|646718541|gb|KDR20966.1|2.33515e-87//Glutathione S-transferase 1-1 [Zootermopsis nevadensis];gi|646718541|gb|KDR20966.1|1.29966e-67//Glutathione S-transferase 1-1 [Zootermopsis nevadensis]
N vs mps	Mnat_15841	636	-1.77596	0.865313	Down	NA	NA	NA	NA	gi|506968677|gb|AGM32682.1|1.08073e-91//hypothetical protein [Coptotermes formosanus]
N vs MPW	Mnat_13360	1387	1.41674	0.829617	Up	NA	NA	NA	K12567|7e-10|67.8//titin [EC:2.7.11.1];K02633|4e-06|53.9//period circadian protein;K12567|1e-24|116//titin [EC:2.7.11.1]	gi|646718621|gb|KDR21033.1|1.72361e-08//hypothetical protein L798_04546 [Zootermopsis nevadensis];gi|646701830|gb|KDR11359.1|8.08404e-93//hypothetical protein L798_14862, partial [Zootermopsis nevadensis];gi|646701830|gb|KDR11359.1|1.32256e-27//hypothetical protein L798_14862, partial [Zootermopsis nevadensis];gi|646701830|gb|KDR11359.1|8.49038e-69//hypothetical protein L798_14862, partial [Zoote…
N vs MPW	BGI_novel_G002409	1048	1.46765	0.833201	Up	NA	NA	NA	K03006|1e-13|79.7//DNA-directed RNA polymerase II subunit RPB1 [EC:2.7.7.6]	gi|646718321|gb|KDR20838.1|3.3494e-52//Adult-specific cuticular protein ACP-20 [Zootermopsis nevadensis]
N vs MPW	Mnat_09408	7425	1.80563	0.815063	Up	GO:0016020//membrane	NA	GO:0007155//cell adhesion	K16669|8e-110|402//protocadherin Fat 4;K16495|5e-92|342//protocadherin gamma subfamily A;K16669|7e-110|402//protocadherin Fat 4	gi|646692632|gb|KDR07482.1//Cadherin-89D, partial [Zootermopsis nevadensis
N vs MPW	Mnat_07825	675	1.25725	0.806142	Up	NA	NA	NA	K11433|3e-41|170//histone-lysine N-methyltransferase SETMAR [EC:2.1.1.43];K09478|3e-39|163//short/branched chain acyl-CoA dehydrogenase [EC:1.3.99.12]	gi|383854146|ref|XP_003702583.1|4.03998e-50//PREDICTED: histone-lysine N-methyltransferase SETMAR-like [Megachile rotundata]
N vs MPW	BGI_novel_G001876	3187	1.94655	0.859947	Up	NA	NA	NA	K03006|1e-19|101//DNA-directed RNA polymerase II subunit RPB1 [EC:2.7.7.6]	gi|646704182|gb|KDR12506.1|4.81734e-92//hypothetical protein L798_13758 [Zootermopsis nevadensis]
N vs MPW	Mnat_08825	728	1.47495	0.83193	Up	NA	GO:0030247//polysaccharide binding	GO:0006022//aminoglycan metabolic process	NA	gi|646710381|gb|KDR15900.1|8.32269e-63//hypothetical protein L798_09827 [Zootermopsis nevadensis];gi|646710381|gb|KDR15900.1|3.53325e-39//hypothetical protein L798_09827 [Zootermopsis nevadensis]
N vs MPW	BGI_novel_G003302	1740	1.54768	0.832632	Up	NA	NA	NA	K01317|3e-13|79.3//acrosin [EC:3.4.21.10]	gi|646701828|gb|KDR11357.1|5.55615e-86//hypothetical protein L798_14860 [Zootermopsis nevadensis]
N vs MPW	Mnat_07863	699	3.29387	0.897311	Up	NA	NA	NA	NA	gi|646697479|gb|KDR09172.1|4.76346e-73//hypothetical protein L798_01207 [Zootermopsis nevadensis]
N vs MPW	Mnat_13588	4100	1.54917	0.834433	Up	NA	GO:0003677//DNA binding;GO:0046872//metal ion binding;GO:0004879//ligand-activated sequence-specific DNA binding RNA polymerase II transcription factor activity;GO:0005488//binding	GO:0050794//regulation of cellular process;GO:0006351//transcription, DNA-templated;GO:0009987//cellular process	K09185|0.0|934//nuclear receptor subfamily 6 group A;K09185|0.0|663//nuclear receptor subfamily 6 group A	gi|333690756|gb|AEF79806.1//HR4 nuclear receptor, partial [Blattella germanica]gi|646713834|gb|KDR18027.1//hypothetical protein L798_07819, partial [Zootermopsis nevadensis
N vs MPW	Mnat_08907	1397	1.23688	0.808815	Up	NA	NA	NA	K02633|8e-10|67.8//period circadian protein;K07604|1e-16|89.7//type I keratin, acidic	gi|646708846|gb|KDR14993.1|1.76183e-14//hypothetical protein L798_10684 [Zootermopsis nevadensis];gi|646708846|gb|KDR14993.1|1.17287e-121//hypothetical protein L798_10684 [Zootermopsis nevadensis];gi|646708845|gb|KDR14992.1|2.9903e-75//hypothetical protein L798_10683 [Zootermopsis nevadensis]
N vs MPW	BGI_novel_G001322	240	1.32737	0.808977	Up	NA	NA	NA	NA	gi|675363899|gb|KFM56801.1|6.50801e-09//hypothetical protein X975_13857, partial [Stegodyphus mimosarum]
N vs MPW	BGI_novel_G000229	1612	1.91423	0.806834	Up	NA	NA	NA	K14651|2e-11|72.8//transcription initiation factor TFIID subunit 15;K13098|5e-10|68.6//RNA-binding protein FUS	gi|646705470|gb|KDR13168.1|2.14355e-161//hypothetical protein L798_12925 [Zootermopsis nevadensis]
N vs MPW	Mnat_16779	168	1.59257	0.827161	Up	NA	NA	NA	NA	gi|646683569|gb|KDR02726.1|1.2732e-25//hypothetical protein L798_05095 [Zootermopsis nevadensis]
N vs MPW	BGI_novel_G003021	2181	3.12631	0.813442	Up	NA	NA	NA	K10385|9e-42|174//loricrin	gi|668456041|gb|KFB44250.1|7.87335e-88//AGAP009877-PA-like protein [Anopheles sinensis]
N vs MPW	Mnat_15219	2366	1.85802	0.83541	Up	NA	NA	NA	NA	gi|646712224|gb|KDR17072.1|1.61987e-20//hypothetical protein L798_08753 [Zootermopsis nevadensis];gi|646712224|gb|KDR17072.1|4.79464e-62//hypothetical protein L798_08753 [Zootermopsis nevadensis]
N vs MPW	BGI_novel_G003015	760	1.25811	0.810778	Up	NA	NA	NA	NA	gi|646465866|gb|KDQ65250.1|5.92313e-38//Endocuticle structural glycoprotein SgAbd-2 [Zootermopsis nevadensis]
N vs MPW	Mnat_12666	720	1.76018	0.852428	Up	NA	GO:0042302//structural constituent of cuticle	NA	K03006|2e-15|84.3//DNA-directed RNA polymerase II subunit RPB1 [EC:2.7.7.6];K03006|1e-12|73.6//DNA-directed RNA polymerase II subunit RPB1 [EC:2.7.7.6]	gi|646718316|gb|KDR20833.1|4.62548e-34//Cuticle protein 19 [Zootermopsis nevadensis];gi|646718316|gb|KDR20833.1|5.22629e-27//Cuticle protein 19 [Zootermopsis nevadensis]
N vs MPW	Mnat_00307	1566	4.93373	0.907475	Up	NA	NA	NA	K14713|2e-36|156//solute carrier family 39 (zinc transporter), member 7	gi|646719875|gb|KDR21827.1|1.2464e-93//hypothetical protein L798_03525, partial [Zootermopsis nevadensis];gi|646719873|gb|KDR21825.1|4.54571e-30//Collagen alpha-5(VI) chain [Zootermopsis nevadensis]
N vs MPW	BGI_novel_G002408	1316	3.8971	0.902763	Up	NA	NA	NA	K03006|2e-13|79.7//DNA-directed RNA polymerase II subunit RPB1 [EC:2.7.7.6]	gi|646718321|gb|KDR20838.1|3.61959e-44//Adult-specific cuticular protein ACP-20 [Zootermopsis nevadensis]
N vs MPW	BGI_novel_G002415	1520	4.14914	0.905275	Up	NA	NA	NA	K03006|1e-15|87.0//DNA-directed RNA polymerase II subunit RPB1 [EC:2.7.7.6]	gi|646718321|gb|KDR20838.1|2.04912e-33//Adult-specific cuticular protein ACP-20 [Zootermopsis nevadensis]
N vs MPW	Mnat_17412	426	5.40424	0.918994	Up	NA	NA	NA	K03006|2e-07|56.2//DNA-directed RNA polymerase II subunit RPB1 [EC:2.7.7.6]	gi|646706923|gb|KDR13910.1|2.06462e-23//Cuticle protein 19.8 [Zootermopsis nevadensis]
N vs MPW	BGI_novel_G001957	1625	4.47866	0.905417	Up	NA	NA	NA	K12824|1e-08|63.5//transcription elongation regulator 1	gi|646721136|gb|KDR22606.1|2.62397e-74//hypothetical protein L798_12736, partial [Zootermopsis nevadensis]
N vs MPW	Mnat_12205	2151	1.22506	0.807763	Up	NA	NA	NA	K16505|3e-38|162//cadherin-related family member 5	gi|646704556|gb|KDR12684.1//Filamentous hemagglutinin [Zootermopsis nevadensis]gi|646718621|gb|KDR21033.1|5.95778e-35//hypothetical protein L798_04546 [Zootermopsis nevadensis]
N vs MPW	Mnat_10669	829	5.46367	0.921914	Up	NA	NA	NA	K03006|2e-13|75.9//DNA-directed RNA polymerase II subunit RPB1 [EC:2.7.7.6];K03006|2e-14|81.6//DNA-directed RNA polymerase II subunit RPB1 [EC:2.7.7.6]	gi|646718322|gb|KDR20839.1|4.75859e-28//Adult-specific cuticular protein ACP-20 [Zootermopsis nevadensis];gi|646718321|gb|KDR20838.1|6.52035e-36//Adult-specific cuticular protein ACP-20 [Zootermopsis nevadensis]
N vs MPW	BGI_novel_G001292	1219	2.40944	0.805544	Up	NA	NA	NA	K02881|3e-14|82.0//large subunit ribosomal protein L18	gi|91080763|ref|XP_967505.1|2.802e-72//PREDICTED: otopetrin-2 isoform X2 [Tribolium castaneum]
N vs MPW	Mnat_14320	5690	1.47235	0.828195	Up	NA	NA	NA	K16335|1e-10|71.6//CREB-regulated transcription coactivator;K04498|1e-09|67.8//E1A/CREB-binding protein [EC:2.3.1.48];K15168|7e-10|68.9//mediator of RNA polymerase II transcription subunit 25	gi|646721309|gb|KDR22741.1|3.73899e-130//DOMON domain-containing protein, partial [Zootermopsis nevadensis];gi|646721309|gb|KDR22741.1//DOMON domain-containing protein, partial [Zootermopsis nevadensis
N vs MPW	Mnat_15327	3772	2.27056	0.870954	Up	NA	GO:0046872//metal ion binding	NA	K11989|2e-15|87.0//indian hedgehog;K11989|8e-17|92.8//indian hedgehog	gi|646702643|gb|KDR11752.1//hypothetical protein L798_13700, partial [Zootermopsis nevadensis
N vs MPW	BGI_novel_G003005	248	1.41275	0.803373	Up	NA	NA	NA	NA	gi|307179238|gb|EFN67634.1|3.20762e-16//Putative uncharacterized transposon-derived protein F52C9.6 [Camponotus floridanus]
N vs MPW	Mnat_03970	2283	1.99994	0.85513	Up	NA	GO:0016209//antioxidant activity;GO:0005506//iron ion binding	GO:0008152//metabolic process;GO:0006950//response to stress	K19511|9e-116|420//peroxidase [EC:1.11.1.7];K19511|2e-37|156//peroxidase [EC:1.11.1.7];K19511|8e-116|420//peroxidase [EC:1.11.1.7];K19511|7e-116|420//peroxidase [EC:1.11.1.7]	gi|646723533|gb|KDR24107.1//Peroxidase [Zootermopsis nevadensis]gi|646723533|gb|KDR24107.1|2.55689e-88//Peroxidase [Zootermopsis nevadensis]
N vs MPW	Mnat_12679	465	1.64145	0.847877	Up	NA	GO:0005198//structural molecule activity	NA	K03006|6e-17|88.2//DNA-directed RNA polymerase II subunit RPB1 [EC:2.7.7.6];K03006|1e-14|80.1//DNA-directed RNA polymerase II subunit RPB1 [EC:2.7.7.6]	gi|158286734|ref|XP_001688124.1|2.5142e-29//AGAP006855-PA [Anopheles gambiae str. PEST];gi|646718322|gb|KDR20839.1|1.55294e-26//Adult-specific cuticular protein ACP-20 [Zootermopsis nevadensis]
N vs MPW	Mnat_11518	980	1.24974	0.80801	Up	NA	NA	NA	NA	gi|646713386|gb|KDR17760.1|8.39558e-09//hypothetical protein L798_07501 [Zootermopsis nevadensis];gi|646713386|gb|KDR17760.1|7.57858e-43//hypothetical protein L798_07501 [Zootermopsis nevadensis]
N vs MPW	Mnat_12677	949	5.71017	0.928096	Up	NA	NA	NA	K14692|9e-08|57.4//solute carrier family 30 (zinc transporter), member 5/7;K19603|2e-06|55.1//mitogen-activated protein kinase 15 [EC:2.7.11.24];K03006|9e-09|63.2//DNA-directed RNA polymerase II subunit RPB1 [EC:2.7.7.6];K25827;K03006|2e-08|59.7//DNA-directed RNA polymerase II subunit RPB1 [EC:2.7.7.6];K03006|2e-09|63.2//DNA-directed RNA polymerase II subunit RPB1 [EC:2.7.7.6];K19603|4e-07|55.1//…	gi|572319159|ref|XP_006625132.1|9.03915e-27//PREDICTED: cuticle protein 19-like [Apis dorsata];gi|571549787|ref|XP_006561930.1|3.376e-37//PREDICTED: cuticle protein 19 isoform X1 [Apis mellifera];gi|350405018|ref|XP_003487294.1|1.48835e-37//PREDICTED: cuticle protein 8-like [Bombus impatiens]
N vs MPW	BGI_novel_G002728	2122	5.18009	0.885261	Up	NA	NA	NA	K12567|4e-07|59.3//titin [EC:2.7.11.1]	gi|646700830|gb|KDR10805.1|8.6322e-116//hypothetical protein L798_14898 [Zootermopsis nevadensis]
N vs MPW	Mnat_15311	2342	1.58251	0.8387	Up	NA	GO:0005198//structural molecule activity	NA	K06256|2e-09|67.4//CD44 antigen;K06493|2e-09|67.4//integrin beta 3;K06237|2e-09|67.4//collagen, type IV, alpha;K05719|2e-09|67.4//integrin beta 1;K10706|1e-09|68.2//senataxin [EC:3.6.4.-];K06591|2e-09|67.4//integrin beta 8;K10706|1e-23|114//senataxin [EC:3.6.4.-];K04520|2e-09|67.4//amyloid beta A4 protein;K10384|6e-72|275//filaggrin;K10384|7e-65|251//filaggrin	gi|646705839|gb|KDR13349.1|1.25696e-116//Pro-resilin [Zootermopsis nevadensis];gi|646705837|gb|KDR13347.1//Pro-resilin [Zootermopsis nevadensis]gi|646705839|gb|KDR13349.1|1.01001e-46//Pro-resilin [Zootermopsis nevadensis]
N vs MPW	Mnat_12398	1152	1.78975	0.854267	Up	NA	NA	NA	K00507|4e-147|523//stearoyl-CoA desaturase (delta-9 desaturase) [EC:1.14.19.1]	gi|646714739|gb|KDR18593.1|2.214e-148//Acyl-CoA Delta(11) desaturase [Zootermopsis nevadensis]
N vs MPW	BGI_novel_G001151	2157	1.35292	0.806056	Up	NA	NA	NA	K14972|1e-18|97.4//PAX-interacting protein 1	gi|170595123|ref|XP_001902255.1|6.053e-32//U88 [Brugia malayi]
N vs MPW	BGI_novel_G000196	6362	1.49741	0.816865	Up	NA	NA	NA	K17582|9e-14|83.2//antigen KI-67	gi|646705847|gb|KDR13357.1//Pro-resilin [Zootermopsis nevadensis
N vs MPW	Mnat_12676	1830	5.1901	0.917894	Up	NA	NA	NA	K14713|7e-18|95.1//solute carrier family 39 (zinc transporter), member 7;K14713|2e-15|87.0//solute carrier family 39 (zinc transporter), member 7;K14713|3e-21|106//solute carrier family 39 (zinc transporter), member 7;K03006|6e-09|61.2//DNA-directed RNA polymerase II subunit RPB1 [EC:2.7.7.6];K14713|5e-18|95.5//solute carrier family 39 (zinc transporter), member 7;K12567|2e-06|53.1//titin [EC:2.7…	gi|383848912|ref|XP_003700091.1|3.38406e-26//PREDICTED: cuticle protein 8-like [Megachile rotundata];gi|289684225|ref|NP_001166261.1|2.27571e-42//cuticular protein RR-2 family member 45 precursor [Nasonia vitripennis];gi|289684225|ref|NP_001166261.1|2.32998e-42//cuticular protein RR-2 family member 45 precursor [Nasonia vitripennis];gi|289684225|ref|NP_001166261.1|2.30285e-42//cuticular protein R…
N vs MPW	Mnat_01755	270	1.29058	0.801885	Up	GO:0044425//membrane part	NA	GO:0022900//electron transport chain	K00412|2e-18|92.8//ubiquinol-cytochrome c reductase cytochrome b subunit	gi|394831402|ref|YP_006503998.1|8.57433e-22//cytochrome b (mitochondrion) [Macrotermes subhyalinus]
N vs MPW	Mnat_07861	723	5.3902	0.922047	Up	NA	NA	NA	NA	gi|646697481|gb|KDR09174.1|1.0576e-09//hypothetical protein L798_01209 [Zootermopsis nevadensis]
N vs MPW	BGI_novel_G001496	294	1.35943	0.822383	Up	NA	NA	NA	K17943|2e-10|66.2//pumilio RNA-binding family;K09478|2e-12|72.4//short/branched chain acyl-CoA dehydrogenase [EC:1.3.99.12];K11433|1e-13|76.6//histone-lysine N-methyltransferase SETMAR [EC:2.1.1.43]	gi|607368019|gb|EZA62142.1|6.67216e-22//hypothetical protein X777_03749 [Cerapachys biroi]
N vs MPW	Mnat_03659	1466	6.16508	0.90446	Up	NA	NA	NA	NA	gi|646723776|gb|KDR24270.1//Protein yellow [Zootermopsis nevadensis]gi|646723776|gb|KDR24270.1|3.9264e-180//Protein yellow [Zootermopsis nevadensis]
N vs MPW	Mnat_12667	502	2.13217	0.865872	Up	NA	GO:0005198//structural molecule activity	NA	K03006|5e-13|74.7//DNA-directed RNA polymerase II subunit RPB1 [EC:2.7.7.6];K03006|2e-14|80.5//DNA-directed RNA polymerase II subunit RPB1 [EC:2.7.7.6]	gi|270007263|gb|EFA03711.1|2.15161e-28//hypothetical protein TcasGA2_TC013816 [Tribolium castaneum];gi|646708035|gb|KDR14523.1|1.35445e-34//Cuticle protein 19 [Zootermopsis nevadensis]
N vs MPW	Mnat_02706	1744	1.87578	0.819851	Up	NA	NA	NA	K04863|4e-06|41.6//voltage-dependent calcium channel beta-2;K04863|3e-06|41.6//voltage-dependent calcium channel beta-2	gi|646711659|gb|KDR16750.1|7.63623e-54//hypothetical protein L798_09278 [Zootermopsis nevadensis];gi|646711659|gb|KDR16750.1|6.81813e-54//hypothetical protein L798_09278 [Zootermopsis nevadensis]
N vs MPW	BGI_novel_G003095	1254	9.4865	0.803923	Up	NA	NA	NA	K16889|4e-14|81.6//cation channel sperm-associated protein 1	gi|307211172|gb|EFN87385.1|1.15578e-44//hypothetical protein EAI_17578 [Harpegnathos saltator]
N vs MPW	BGI_novel_G002417	255	5.47069	0.91816	Up	NA	NA	NA	K03006|3e-09|62.0//DNA-directed RNA polymerase II subunit RPB1 [EC:2.7.7.6]	gi|646718322|gb|KDR20839.1|2.06474e-23//Adult-specific cuticular protein ACP-20 [Zootermopsis nevadensis]
N vs MPW	BGI_novel_G001013	866	2.74864	0.874889	Up	NA	NA	NA	NA	gi|646719378|gb|KDR21500.1|5.92744e-67//hypothetical protein L798_02964, partial [Zootermopsis nevadensis]
N vs MPW	Mnat_00308	1354	3.67583	0.901047	Up	NA	NA	NA	K07604|3e-26|122//type I keratin, acidic	gi|646719875|gb|KDR21827.1|1.44612e-18//hypothetical protein L798_03525, partial [Zootermopsis nevadensis];gi|646719875|gb|KDR21827.1|1.65515e-130//hypothetical protein L798_03525, partial [Zootermopsis nevadensis]
N vs MPW	BGI_novel_G001843	1677	2.30474	0.87979	Up	NA	NA	NA	K03243|6e-06|55.1//translation initiation factor 5B;K19607|2e-06|56.2//X-linked retinitis pigmentosa GTPase regulator	gi|646710378|gb|KDR15897.1|1.79627e-126//hypothetical protein L798_09824 [Zootermopsis nevadensis]
N vs MPW	Mnat_07742	2726	1.41738	0.80288	Up	NA	NA	NA	K17341|3e-11|73.9//hemicentin	gi|646696798|gb|KDR08838.1|2.91956e-25//hypothetical protein L798_01324 [Zootermopsis nevadensis];gi|347967744|ref|XP_312574.4|1.83924e-40//AGAP002382-PA [Anopheles gambiae str. PEST];gi|646696798|gb|KDR08838.1|2.47095e-62//hypothetical protein L798_01324 [Zootermopsis nevadensis]
N vs MPW	BGI_novel_G002414	889	2.23646	0.873978	Up	NA	NA	NA	K03006|1e-14|82.8//DNA-directed RNA polymerase II subunit RPB1 [EC:2.7.7.6]	gi|646718324|gb|KDR20841.1|2.36706e-74//Cuticle protein 19 [Zootermopsis nevadensis]
N vs MPW	BGI_novel_G000721	3186	1.95349	0.816969	Up	NA	NA	NA	K11433|3e-28|130//histone-lysine N-methyltransferase SETMAR [EC:2.1.1.43]	gi|557294586|ref|XP_006029730.1|1.86487e-27//PREDICTED: histone-lysine N-methyltransferase SETMAR-like [Alligator sinensis]
N vs MPW	Mnat_18019	1877	1.53978	0.83559	Up	NA	NA	NA	K02184|6e-15|85.9//formin 2;K02184|1e-12|75.9//formin 2	gi|646705842|gb|KDR13352.1|1.24792e-106//hypothetical protein L798_12612, partial [Zootermopsis nevadensis];gi|646705842|gb|KDR13352.1|3.36866e-119//hypothetical protein L798_12612, partial [Zootermopsis nevadensis]
N vs MPW	BGI_novel_G003300	886	1.44531	0.82389	Up	NA	NA	NA	K10408|6e-20|100//dynein heavy chain, axonemal	gi|646701830|gb|KDR11359.1|1.01554e-93//hypothetical protein L798_14862, partial [Zootermopsis nevadensis]
N vs MPW	Mnat_17953	1275	2.15677	0.807194	Up	NA	NA	NA	K07847|2e-43|179//Rad and Gem related GTP binding protein 1	gi|572266082|ref|XP_006611163.1|3.1795e-106//PREDICTED: GTP-binding protein RAD-like [Apis dorsata]
N vs MPW	BGI_novel_G003023	2113	9.84601	0.841222	Up	NA	NA	NA	K10385|8e-34|147//loricrin	gi|668456041|gb|KFB44250.1|1.86656e-78//AGAP009877-PA-like protein [Anopheles sinensis]
N vs MPW	Mnat_17644	216	6.56712	0.935463	Up	NA	NA	NA	K03006|3e-07|55.5//DNA-directed RNA polymerase II subunit RPB1 [EC:2.7.7.6]	gi|646706923|gb|KDR13910.1|1.3234e-22//Cuticle protein 19.8 [Zootermopsis nevadensis]
N vs MPW	BGI_novel_G002681	2577	2.66302	0.874225	Up	NA	NA	NA	K03163|1e-07|61.6//DNA topoisomerase I [EC:5.99.1.2];K15076|2e-07|60.5//transcription elongation factor B, polypeptide 3	gi|225542834|gb|ACN91299.1|1.01719e-12//dentin sialophosphoprotein precursor [Tursiops truncatus]
N vs MPW	BGI_novel_G000241	609	3.32556	0.887707	Up	NA	NA	NA	K04574|7e-33|142//neurofilament heavy polypeptide	gi|156356423|ref|XP_001623923.1|5.80376e-36//predicted protein [Nematostella vectensis]
N vs MPW	BGI_novel_G002624	3402	1.36727	0.820278	Up	NA	NA	NA	K17452|7e-20|102//zinc finger protein AEBP2;K19503//anoctamin-9;K17495|4e-24|116//CUB and sushi domain-containing protein	gi|646720294|gb|KDR22080.1//hypothetical protein L798_02578 [Zootermopsis nevadensis
N vs MPW	BGI_novel_G002411	586	3.28801	0.898297	Up	NA	NA	NA	K03006|1e-14|81.6//DNA-directed RNA polymerase II subunit RPB1 [EC:2.7.7.6]	gi|646718322|gb|KDR20839.1|2.71935e-61//Adult-specific cuticular protein ACP-20 [Zootermopsis nevadensis]
N vs MPW	BGI_novel_G001611	1396	4.47144	0.90829	Up	NA	NA	NA	K07604|5e-15|84.7//type I keratin, acidic	gi|642914380|ref|XP_008201654.1|4.21089e-22//PREDICTED: keratin, type I cytoskeletal 9-like [Tribolium castaneum]
N vs MPW	BGI_novel_G003097	4407	4.92543	0.911883	Up	NA	NA	NA	K03006|6e-17|93.2//DNA-directed RNA polymerase II subunit RPB1 [EC:2.7.7.6]	gi|646717956|gb|KDR20611.1//hypothetical protein L798_04372 [Zootermopsis nevadensis
N vs MPW	Mnat_10671	1246	2.08305	0.871058	Up	NA	NA	NA	K03006|2e-12|75.5//DNA-directed RNA polymerase II subunit RPB1 [EC:2.7.7.6];K03006|3e-13|78.6//DNA-directed RNA polymerase II subunit RPB1 [EC:2.7.7.6];K03006|2e-13|79.0//DNA-directed RNA polymerase II subunit RPB1 [EC:2.7.7.6]	gi|646718328|gb|KDR20845.1|1.96233e-60//Adult-specific cuticular protein ACP-20 [Zootermopsis nevadensis];gi|478263115|gb|ENN81508.1|1.80495e-47//hypothetical protein YQE_02037, partial [Dendroctonus ponderosae];gi|646718322|gb|KDR20839.1|4.61042e-32//Adult-specific cuticular protein ACP-20 [Zootermopsis nevadensis];gi|646718328|gb|KDR20845.1|7.0705e-60//Adult-specific cuticular protein ACP-20 [Z…
N vs MPW	BGI_novel_G001011	2307	2.22498	0.806227	Up	NA	NA	NA	NA	gi|646719379|gb|KDR21501.1|8.73866e-85//hypothetical protein L798_02965, partial [Zootermopsis nevadensis]
N vs MPW	BGI_novel_G003036	1008	2.01217	0.82864	Up	NA	NA	NA	K10385|5e-38|160//loricrin	gi|347973178|ref|XP_318997.5|1.11005e-81//AGAP009877-PA [Anopheles gambiae str. PEST]
N vs MPW	Mnat_17858	111	1.93048	0.835248	Up	GO:0030529//ribonucleoprotein complex	GO:0005198//structural molecule activity	GO:0010467//gene expression	K02924|1e-12|73.2//large subunit ribosomal protein L39e	gi|646706017|gb|KDR13442.1|2.86793e-12//60S ribosomal protein L39 [Zootermopsis nevadensis]
N vs MPW	BGI_novel_G003551	982	1.27313	0.806293	Up	NA	NA	NA	NA	gi|646720225|gb|KDR22053.1|1.90136e-38//hypothetical protein L798_03077 [Zootermopsis nevadensis]
N vs MPW	Mnat_12675	485	4.28251	0.870736	Up	NA	NA	NA	K03006|5e-08|58.2//DNA-directed RNA polymerase II subunit RPB1 [EC:2.7.7.6];K03006|2e-09|66.2//DNA-directed RNA polymerase II subunit RPB1 [EC:2.7.7.6]	gi|290560612|ref|NP_001166640.1|5.07385e-22//cuticular protein RR-2 motif 130 precursor [Bombyx mori] ;gi|290560612|ref|NP_001166640.1|5.9064e-33//cuticular protein RR-2 motif 130 precursor [Bombyx mori]
N vs MPW	BGI_novel_G002727	2134	3.54127	0.892476	Up	NA	NA	NA	K12567|4e-07|59.3//titin [EC:2.7.11.1]	gi|646700830|gb|KDR10805.1|2.52953e-115//hypothetical protein L798_14898 [Zootermopsis nevadensis]
N vs MPW	Mnat_07862	801	4.83707	0.912642	Up	NA	NA	NA	NA	gi|646719873|gb|KDR21825.1|1.50476e-26//Collagen alpha-5(VI) chain [Zootermopsis nevadensis]
N vs MPW	Mnat_00309	1225	4.70374	0.911552	Up	NA	NA	NA	K14713|1e-32|142//solute carrier family 39 (zinc transporter), member 7;K07604|7e-51|203//type I keratin, acidic;K10385|4e-55|218//loricrin;K10385|1e-69|266//loricrin;K10385|5e-78|168//loricrin;K10385|8e-53|210//loricrin;K07604|4e-45|184//type I keratin, acidic;K10385|1e-71|200//loricrin;K10385|8e-64|246//loricrin;K10385|1e-57|226//loricrin;K07604|8e-43|176//type I keratin, acidic;K07604|4e-48|19…	gi|646697480|gb|KDR09173.1|2.44873e-98//hypothetical protein L798_01208 [Zootermopsis nevadensis];gi|444727028|gb|ELW67537.1|2.4498e-116//Cell surface glycoprotein 1 [Tupaia chinensis];gi|444727028|gb|ELW67537.1|2.36081e-116//Cell surface glycoprotein 1 [Tupaia chinensis];gi|646697480|gb|KDR09173.1|1.68723e-98//hypothetical protein L798_01208 [Zootermopsis nevadensis];gi|646697480|gb|KDR09173.1|9…
N vs MPW	BGI_novel_G002416	960	3.12586	0.859112	Up	NA	NA	NA	K03006|2e-13|78.6//DNA-directed RNA polymerase II subunit RPB1 [EC:2.7.7.6]	gi|646718322|gb|KDR20839.1|1.35321e-25//Adult-specific cuticular protein ACP-20 [Zootermopsis nevadensis]
N vs MPW	BGI_novel_G001107	2559	1.23457	0.805393	Up	NA	NA	NA	K05748|2e-24|117//WAS protein family, member 2	gi|242004064|ref|XP_002422959.1|2.29305e-57//conserved hypothetical protein [Pediculus humanus corporis]
N vs MPW	BGI_novel_G001877	1295	3.61573	0.900639	Up	NA	NA	NA	NA	gi|642932967|ref|XP_008197209.1|1.10112e-37//PREDICTED: uncharacterized protein LOC103314087 [Tribolium castaneum]
N vs MPW	Mnat_07785	1232	1.30613	0.805412	Up	NA	NA	NA	K10693|2e-24|115//E3 ubiquitin-protein ligase MYCBP2 [EC:2.3.2.27];K10693|5e-21|102//E3 ubiquitin-protein ligase MYCBP2 [EC:2.3.2.27];K19625|8e-08|58.9//retinaldehyde-binding protein 1;K19625|4e-15|84.7//retinaldehyde-binding protein 1	gi|646716135|gb|KDR19512.1|1.8412e-82//Retinaldehyde-binding protein 1-like protein 2 [Zootermopsis nevadensis];gi|646716135|gb|KDR19512.1|5.83553e-126//Retinaldehyde-binding protein 1-like protein 2 [Zootermopsis nevadensis]
N vs MPW	BGI_novel_G003096	1079	4.58265	0.900743	Up	NA	NA	NA	K16889|3e-14|81.6//cation channel sperm-associated protein 1	gi|307211172|gb|EFN87385.1|9.2574e-45//hypothetical protein EAI_17578 [Harpegnathos saltator]
N vs MPW	BGI_novel_G003422	795	1.34273	0.803895	Up	NA	NA	NA	NA	gi|646694391|gb|KDR07972.1|1.95561e-26//hypothetical protein L798_02399, partial [Zootermopsis nevadensis]
N vs MPW	BGI_novel_G003026	2113	9.84601	0.841222	Up	NA	NA	NA	K10385|8e-34|147//loricrin	gi|668456041|gb|KFB44250.1|1.86656e-78//AGAP009877-PA-like protein [Anopheles sinensis]
N vs MPW	Mnat_12669	784	2.53168	0.881203	Up	NA	GO:0042302//structural constituent of cuticle	NA	K03006|1e-14|80.1//DNA-directed RNA polymerase II subunit RPB1 [EC:2.7.7.6];K03006|4e-16|87.0//DNA-directed RNA polymerase II subunit RPB1 [EC:2.7.7.6]	gi|646708035|gb|KDR14523.1|7.46821e-29//Cuticle protein 19 [Zootermopsis nevadensis];gi|646708035|gb|KDR14523.1|2.2403e-51//Cuticle protein 19 [Zootermopsis nevadensis]
N vs MPW	Mnat_11287	897	2.4913	0.86737	Up	NA	GO:0003824//catalytic activity	NA	K11152|2e-55|218//retinol dehydrogenase 11 [EC:1.1.1.300];K11153|3e-62|240//retinol dehydrogenase 12 [EC:1.1.1.300];K11153|1e-57|225//retinol dehydrogenase 12 [EC:1.1.1.300]	gi|646702837|gb|KDR11839.1|1.95205e-126//Retinol dehydrogenase 12 [Zootermopsis nevadensis];gi|646702837|gb|KDR11839.1|5.30278e-123//Retinol dehydrogenase 12 [Zootermopsis nevadensis]
N vs MPW	Mnat_08164	414	1.2766	0.812475	Up	GO:0031224//intrinsic component of membrane;GO:0043231//intracellular membrane-bounded organelle	GO:0043169//cation binding;GO:0003824//catalytic activity	GO:0022900//electron transport chain;GO:0051234//establishment of localization	K00412|3e-28|125//ubiquinol-cytochrome c reductase cytochrome b subunit	gi|722489779|ref|YP_009104745.1|4.78786e-36//cytochrome b (mitochondrion) [Macrotermes natalensis]
N vs MPW	BGI_novel_G002289	2080	1.26714	0.806455	Up	NA	NA	NA	K05748|8e-40|167//WAS protein family, member 2	gi|646719696|gb|KDR21714.1|7.68326e-85//hypothetical protein L798_02771 [Zootermopsis nevadensis]
N vs MPW	BGI_novel_G002723	1339	4.26747	0.897292	Up	NA	NA	NA	NA	gi|646700838|gb|KDR10813.1|3.37007e-37//hypothetical protein L798_14906 [Zootermopsis nevadensis]
N vs MPW	Mnat_00091	715	2.97348	0.88254	Up	NA	NA	NA	NA	gi|646719452|gb|KDR21564.1|1.31578e-25//hypothetical protein L798_01718 [Zootermopsis nevadensis];gi|646719452|gb|KDR21564.1|5.79801e-52//hypothetical protein L798_01718 [Zootermopsis nevadensis];gi|646719452|gb|KDR21564.1|5.17282e-63//hypothetical protein L798_01718 [Zootermopsis nevadensis];gi|646719452|gb|KDR21564.1|5.1381e-63//hypothetical protein L798_01718 [Zootermopsis nevadensis];gi|64671…
N vs MPW	Mnat_12639	1686	1.42384	0.82992	Up	NA	GO:0042302//structural constituent of cuticle	NA	NA	gi|646699047|gb|KDR09882.1|2.55737e-57//Endocuticle structural glycoprotein SgAbd-2, partial [Zootermopsis nevadensis];gi|646699047|gb|KDR09882.1|1.3333e-41//Endocuticle structural glycoprotein SgAbd-2, partial [Zootermopsis nevadensis];gi|242025070|ref|XP_002432949.1|5.93565e-40//Pupal cuticle protein 36A precursor, putative [Pediculus humanus corporis]
N vs MPW	Mnat_12717	522	3.9306	0.904583	Up	NA	NA	NA	K18406|9e-08|58.2//tudor domain-containing protein 2	gi|646714125|gb|KDR18218.1|1.6114e-36//hypothetical protein L798_06969, partial [Zootermopsis nevadensis];gi|646714125|gb|KDR18218.1|7.52779e-50//hypothetical protein L798_06969, partial [Zootermopsis nevadensis]
N vs MPW	BGI_novel_G003098	3667	4.20924	0.890987	Up	NA	NA	NA	K03006|5e-17|93.2//DNA-directed RNA polymerase II subunit RPB1 [EC:2.7.7.6]	gi|646717956|gb|KDR20611.1//hypothetical protein L798_04372 [Zootermopsis nevadensis
N vs MPW	BGI_novel_G002413	795	5.71132	0.902924	Up	NA	NA	NA	K03006|1e-15|85.9//DNA-directed RNA polymerase II subunit RPB1 [EC:2.7.7.6]	gi|646718323|gb|KDR20840.1|4.79849e-65//Adult-specific cuticular protein ACP-20 [Zootermopsis nevadensis]
N vs MPW	Mnat_16290	4320	2.15654	0.846199	Up	NA	NA	NA	K05466|3e-49|201//angiopoietin 2;K13912|5e-49|198//deleted in malignant brain tumors 1 protein;K05467|1e-47|193//angiopoietin 4;K05466|5e-49|198//angiopoietin 2;K13912|2e-48|198//deleted in malignant brain tumors 1 protein	gi|512934843|ref|XP_004933130.1//PREDICTED: putative leucine-rich repeat-containing protein DDB_G0290503-like [Bombyx mori]gi|642918516|ref|XP_008191506.1//PREDICTED: angiopoietin-4 [Tribolium castaneum
N vs MPW	BGI_novel_G002623	3357	1.48146	0.822715	Up	NA	NA	NA	K17452|7e-20|102//zinc finger protein AEBP2;K17495|3e-24|116//CUB and sushi domain-containing protein;K19503//anoctamin-9	gi|646720294|gb|KDR22080.1//hypothetical protein L798_02578 [Zootermopsis nevadensis
N vs MPW	BGI_novel_G002291	2136	1.7817	0.857083	Up	NA	NA	NA	K17570|2e-15|86.7//hydrocephalus-inducing protein	gi|646719702|gb|KDR21720.1|1.78773e-161//hypothetical protein L798_02777, partial [Zootermopsis nevadensis]
N vs MPW	Mnat_04550	960	-2.56955	0.86554	Down	NA	NA	GO:0007165//signal transduction;GO:0006726//eye pigment biosynthetic process;GO:0048102//autophagic cell death;GO:0016108//tetraterpenoid metabolic process	K13885|3e-52|207//scavenger receptor class B, member 1;K13885|5e-55|216//scavenger receptor class B, member 1	gi|646723687|gb|KDR24217.1|7.26161e-120//Protein croquemort [Zootermopsis nevadensis];gi|646723687|gb|KDR24217.1|1.30578e-114//Protein croquemort [Zootermopsis nevadensis]
N vs MPW	Mnat_12061	1621	-2.54783	0.851897	Down	GO:0016020//membrane;GO:0005634//nucleus;GO:0005829//cytosol;GO:0005737//cytoplasm	GO:0008430//selenium binding;GO:0005488//binding	GO:0006810//transport;GO:0015031//protein transport	K17285|1e-90|336//selenium-binding protein 1;K17285|0.0|671//selenium-binding protein 1;K17285|2e-142|508//selenium-binding protein 1	gi|537264897|gb|ERE90756.1|5.31351e-101//selenium-binding protein 1 [Cricetulus griseus];gi|646697167|gb|KDR09028.1//Selenium-binding protein 1-A [Zootermopsis nevadensis
N vs MPW	Mnat_08922	1564	-2.4206	0.856239	Down	NA	NA	NA	K09187|9e-06|54.3//histone-lysine N-methyltransferase MLL2 [EC:2.1.1.43];K12567|7e-10|67.8//titin [EC:2.7.11.1];K12567|9e-10|67.8//titin [EC:2.7.11.1]	gi|646704178|gb|KDR12502.1|3.65297e-107//hypothetical protein L798_13754 [Zootermopsis nevadensis];gi|646704178|gb|KDR12502.1|2.19844e-65//hypothetical protein L798_13754 [Zootermopsis nevadensis];gi|646704178|gb|KDR12502.1|2.90854e-107//hypothetical protein L798_13754 [Zootermopsis nevadensis]
N vs MPW	Mnat_15120	642	-2.79217	0.865142	Down	NA	NA	NA	NA	gi|506965550|gb|AGM32127.1|8.86178e-57//hypothetical protein [Coptotermes formosanus]
N vs MPW	Mnat_02677	381	-3.87847	0.851196	Down	NA	NA	NA	NA	gi|646688570|gb|KDR06373.1|3.08516e-35//hypothetical protein L798_04620 [Zootermopsis nevadensis]
N vs MPW	Mnat_15544	1705	-3.24557	0.852324	Down	NA	GO:0046872//metal ion binding;GO:0003824//catalytic activity	GO:0008152//metabolic process	K00008|9e-24|112//L-iditol 2-dehydrogenase [EC:1.1.1.14];K00008|2e-32|143//L-iditol 2-dehydrogenase [EC:1.1.1.14]	gi|646717346|gb|KDR20240.1|1.45979e-143//Sorbitol dehydrogenase [Zootermopsis nevadensis];gi|646717346|gb|KDR20240.1|4.19936e-173//Sorbitol dehydrogenase [Zootermopsis nevadensis]
N vs MPW	Mnat_14226	2217	-4.61298	0.910338	Down	NA	NA	NA	K16819|1e-09|65.9//angiomotin;K04632|2e-10|68.6//guanine nucleotide-binding protein G(s) subunit alpha;K10385|8e-24|114//loricrin	gi|646711507|gb|KDR16643.1|2.86988e-24//Cuticle protein 6 [Zootermopsis nevadensis];gi|328699594|ref|XP_001950806.2|3.89672e-58//PREDICTED: skin secretory protein xP2-like [Acyrthosiphon pisum];gi|646711507|gb|KDR16643.1|1.32329e-44//Cuticle protein 6 [Zootermopsis nevadensis]
N vs MPW	Mnat_03056	681	-2.60504	0.872556	Down	NA	NA	NA	K00804|1e-47|112//geranylgeranyl diphosphate synthase, type III [EC:2.5.1.1 2.5.1.10 2.5.1.29];K00804|3e-59|230//geranylgeranyl diphosphate synthase, type III [EC:2.5.1.1 2.5.1.10 2.5.1.29];K00804|4e-38|160//geranylgeranyl diphosphate synthase, type III [EC:2.5.1.1 2.5.1.10 2.5.1.29]	gi|646703096|gb|KDR11942.1|1.46351e-69//Geranylgeranyl pyrophosphate synthetase [Zootermopsis nevadensis];gi|646703096|gb|KDR11942.1|2.37655e-55//Geranylgeranyl pyrophosphate synthetase [Zootermopsis nevadensis];gi|646703096|gb|KDR11942.1|5.18777e-43//Geranylgeranyl pyrophosphate synthetase [Zootermopsis nevadensis]
N vs MPW	Mnat_08913	1839	-1.58597	0.841572	Down	NA	NA	NA	K11661|8e-14|81.3//helicase SRCAP [EC:3.6.4.-];K11661|7e-13|78.2//helicase SRCAP [EC:3.6.4.-];K14306|3e-12|76.3//nuclear pore complex protein Nup62;K11661|1e-10|70.9//helicase SRCAP [EC:3.6.4.-]	gi|307198414|gb|EFN79356.1|3.15624e-56//hypothetical protein EAI_09843 [Harpegnathos saltator];gi|307198414|gb|EFN79356.1|1.01018e-80//hypothetical protein EAI_09843 [Harpegnathos saltator];gi|307198414|gb|EFN79356.1|5.05037e-85//hypothetical protein EAI_09843 [Harpegnathos saltator];gi|307198414|gb|EFN79356.1|2.20049e-80//hypothetical protein EAI_09843 [Harpegnathos saltator]
N vs MPW	BGI_novel_G002734	2025	-1.50065	0.800548	Down	NA	NA	NA	K06591|2e-167|591//integrin beta 8;K06237|2e-167|591//collagen, type IV, alpha;K06493|2e-167|591//integrin beta 3;K04520|2e-167|591//amyloid beta A4 protein;K05719|2e-167|591//integrin beta 1;K06256|2e-167|591//CD44 antigen	gi|662208453|ref|XP_008477779.1|1.41706e-176//PREDICTED: collagen alpha-5(IV) chain-like [Diaphorina citri]
N vs MPW	Mnat_00511	4247	-4.79398	0.842757	Down	NA	NA	NA	K04595|2e-07|62.0//latrophilin and seven transmembrane domain containing 1	gi|646711227|gb|KDR16478.1//Vitellogenin [Zootermopsis nevadensis
N vs MPW	Mnat_07258	881	-2.25621	0.837751	Down	NA	NA	NA	K07604|9e-24|113//type I keratin, acidic	gi|506968319|gb|AGM32503.1|1.71388e-91//hypothetical protein [Coptotermes formosanus]
N vs MPW	Mnat_10665	606	-2.85191	0.870347	Down	NA	GO:0005198//structural molecule activity	NA	K03006|1e-12|74.7//DNA-directed RNA polymerase II subunit RPB1 [EC:2.7.7.6]	gi|646718318|gb|KDR20835.1|2.83981e-35//Cuticle protein 19 [Zootermopsis nevadensis]
N vs MPW	Mnat_10297	767	-1.94451	0.834632	Down	NA	NA	NA	K12347|1e-08|62.4//natural resistance-associated macrophage protein;K07936|8e-09|62.8//GTP-binding nuclear protein Ran;K07936|9e-09|62.8//GTP-binding nuclear protein Ran	gi|506968201|gb|AGM32444.1|3.99208e-103//hemolymph juvenile hormone binding protein (JHBP) [Coptotermes formosanus];gi|506968201|gb|AGM32444.1|2.62939e-111//hemolymph juvenile hormone binding protein (JHBP) [Coptotermes formosanus]
N vs MPW	Mnat_08483	1124	-2.31193	0.81457	Down	NA	NA	NA	K01053|3e-69|264//gluconolactonase [EC:3.1.1.17]	gi|646712156|gb|KDR17045.1|6.87635e-112//hypothetical protein L798_09047 [Zootermopsis nevadensis];gi|646712156|gb|KDR17045.1|9.3158e-112//hypothetical protein L798_09047 [Zootermopsis nevadensis]
N vs MPW	Mnat_02210	1885	-4.24539	0.825417	Down	NA	NA	NA	K14258|5e-90|333//facilitated trehalose transporter;K14258|1e-101|373//facilitated trehalose transporter	gi|291461581|dbj|BAI83425.1|1.63651e-130//sugar transporter 11 [Nilaparvata lugens];gi|291461581|dbj|BAI83425.1|8.10578e-108//sugar transporter 11 [Nilaparvata lugens]
N vs MPW	Mnat_17453	1142	-4.10798	0.800548	Down	GO:0044464//cell part	NA	NA	K14999|2e-80|301//cytochrome P450, family 6 [EC:1.14.-.-];K14999|6e-69|263//cytochrome P450, family 6 [EC:1.14.-.-]	gi|646650387|gb|KDQ77054.1|9.28502e-114//Cytochrome P450 6j1, partial [Zootermopsis nevadensis];gi|646710442|gb|KDR15961.1|1.37345e-126//hypothetical protein L798_09889 [Zootermopsis nevadensis]
N vs MPW	Mnat_04412	684	-2.79836	0.891395	Down	NA	GO:0005198//structural molecule activity	NA	K05185|8e-09|63.5//gamma-aminobutyric acid receptor subunit epsilon;K13114|7e-08|60.5//pinin	gi|646714048|gb|KDR18153.1|4.34829e-103//Larval cuticle protein 2 [Zootermopsis nevadensis];gi|646714048|gb|KDR18153.1|3.38314e-43//Larval cuticle protein 2 [Zootermopsis nevadensis]
N vs MPW	Mnat_09985	1083	-1.9328	0.820003	Down	NA	NA	NA	K01183|3e-16|88.2//chitinase [EC:3.2.1.14];K01873|1e-34|149//valyl-tRNA synthetase [EC:6.1.1.9]	gi|506965530|gb|AGM32117.1|2.06195e-76//chitin-binding domain containing protein [Coptotermes formosanus]
N vs MPW	Mnat_08769	2954	-1.61518	0.843089	Down	GO:0005615//extracellular space	GO:0046872//metal ion binding	GO:0055072//iron ion homeostasis;GO:0006811//ion transport	K06569|2e-43|179//melanoma-associated antigen p97;K06569|4e-37|158//melanoma-associated antigen p97;K06569|5e-97|358//melanoma-associated antigen p97	gi|22597202|gb|AAN03488.1//transferrin [Mastotermes darwiniensis
N vs MPW	Mnat_09843	749	-1.3694	0.824232	Down	NA	GO:0005198//structural molecule activity	NA	K10955|9e-16|85.9//intestinal mucin-2	gi|118790289|ref|XP_318181.3|3.01846e-17//AGAP004690-PA [Anopheles gambiae str. PEST];gi|91079224|ref|XP_970301.1|3.96166e-39//PREDICTED: pupal cuticle protein C1B [Tribolium castaneum]
N vs MPW	Mnat_14255	704	-3.17434	0.895832	Down	NA	NA	NA	K14713|2e-06|38.1//solute carrier family 39 (zinc transporter), member 7;K13649|2e-07|54.3//folate receptor	gi|341895490|gb|EGT51425.1|7.69865e-09//hypothetical protein CAEBREN_14174 [Caenorhabditis brenneri]
N vs MPW	Mnat_15349	1143	-2.31651	0.827996	Down	NA	GO:0016702//oxidoreductase activity, acting on single donors with incorporation of molecular oxygen, incorporation of two atoms of oxygen;GO:0043169//cation binding;GO:0046872//metal ion binding;GO:0003868//4-hydroxyphenylpyruvate dioxygenase activity;GO:0016846//carbon-sulfur lyase activity	GO:0009072//aromatic amino acid family metabolic process;GO:0006520//cellular amino acid metabolic process;GO:0055114//oxidation-reduction process	K00457|1e-130|467//4-hydroxyphenylpyruvate dioxygenase [EC:1.13.11.27];K00457|5e-146|520//4-hydroxyphenylpyruvate dioxygenase [EC:1.13.11.27]	gi|646702620|gb|KDR11729.1|1.60394e-167//4-hydroxyphenylpyruvate dioxygenase [Zootermopsis nevadensis];gi|646702620|gb|KDR11729.1|4.38512e-148//4-hydroxyphenylpyruvate dioxygenase [Zootermopsis nevadensis]
N vs MPW	Mnat_10414	2259	-2.46882	0.886664	Down	GO:0005615//extracellular space;GO:0005576//extracellular region	GO:0045735//nutrient reservoir activity	GO:0006810//transport	K00505|2e-42|133//tyrosinase [EC:1.14.18.1];K00505|9e-67|257//tyrosinase [EC:1.14.18.1];K00505|5e-45|185//tyrosinase [EC:1.14.18.1]	gi|66957917|gb|AAU20852.2//hexamerin II [Reticulitermes flavipes
N vs MPW	BGI_novel_G000749	1708	-1.95407	0.853149	Down	NA	NA	NA	K15047|7e-09|64.7//heterogeneous nuclear ribonucleoprotein U-like protein 1;K17602|2e-08|63.2//YLP motif-containing protein 1;K17286|5e-07|58.5//erythrocyte band 7 integral membrane protein;K03006|2e-07|59.7//DNA-directed RNA polymerase II subunit RPB1 [EC:2.7.7.6]	gi|91077536|ref|XP_971011.1|5.46603e-62//PREDICTED: extensin isoform X1 [Tribolium castaneum]
N vs MPW	BGI_novel_G002138	718	-2.58965	0.821596	Down	NA	NA	NA	K08144|4e-21|103//MFS transporter, SP family, solute carrier family 2 (facilitated glucose transporter), member 6;K14258|7e-20|99.4//facilitated trehalose transporter;K06069|8e-24|112//atypical protein kinase C iota type [EC:2.7.11.13];K08145|6e-24|112//MFS transporter, SP family, solute carrier family 2 (facilitated glucose transporter), member 8	gi|646722954|gb|KDR23748.1|3.26146e-88//Solute carrier family 2, facilitated glucose transporter member 6 [Zootermopsis nevadensis]
N vs MPW	BGI_novel_G000551	838	-2.14733	0.847033	Down	NA	NA	NA	NA	gi|646716826|gb|KDR19912.1|1.65641e-26//hypothetical protein L798_05738 [Zootermopsis nevadensis]
N vs MPW	Mnat_15332	866	-2.65271	0.879771	Down	NA	GO:0046872//metal ion binding;GO:0005509//calcium ion binding	NA	K02183|2e-27|122//calmodulin;K02183|5e-32|140//calmodulin	gi|646702641|gb|KDR11750.1|1.26814e-65//Troponin C, isoform 1 [Zootermopsis nevadensis];gi|646702641|gb|KDR11750.1|1.48633e-74//Troponin C, isoform 1 [Zootermopsis nevadensis]
N vs MPW	Mnat_15103	697	-1.77144	0.858961	Down	NA	NA	NA	NA	gi|429327011|gb|AFZ78834.1|1.5868e-56//putative apolipophorin-III isoform 1 [Coptotermes formosanus];gi|429327013|gb|AFZ78835.1|1.33808e-80//apolipophorin-III isoform 2 [Coptotermes formosanus]
N vs MPW	BGI_novel_G000151	801	-2.93048	0.892542	Down	NA	NA	NA	K10385|3e-20|100//loricrin	gi|557774818|ref|XP_005187056.1|3.16194e-24//PREDICTED: cuticle protein 16.5, isoform B-like [Musca domestica]
N vs MPW	Mnat_12646	438	-2.73692	0.891423	Down	NA	NA	NA	NA	gi|345493131|ref|XP_001600141.2|4.86212e-25//PREDICTED: cuticle protein CP14.6 [Nasonia vitripennis]
N vs MPW	Mnat_18054	1533	-1.83967	0.813679	Down	NA	GO:0016491//oxidoreductase activity	NA	K14937|4e-95|351//methyl farnesoate epoxidase / farnesoate epoxidase [EC:1.14.13.202 1.14.13.203];K14937|2e-87|325//methyl farnesoate epoxidase / farnesoate epoxidase [EC:1.14.13.202 1.14.13.203]	gi|646716171|gb|KDR19531.1|2.28056e-137//Cytochrome P450 2J3 [Zootermopsis nevadensis];gi|646721089|gb|KDR22559.1|1.03095e-148//Cytochrome P450 2J2 [Zootermopsis nevadensis]
N vs MPW	BGI_novel_G003196	2647	-3.41678	0.836652	Down	NA	NA	NA	K10955|2e-08|63.9//intestinal mucin-2;K15179|2e-08|64.3//negative elongation factor A;K04650|3e-09|66.6//nuclear receptor co-repressor 1	gi|646712868|gb|KDR17437.1//hypothetical protein L798_08565 [Zootermopsis nevadensis
N vs MPW	BGI_novel_G000107	671	-3.71093	0.865417	Down	NA	NA	NA	K05330|6e-10|66.2//potassium inwardly-rectifying channel subfamily J, other;K01273|8e-12|72.4//membrane dipeptidase [EC:3.4.13.19];K12852|2e-23|110//116 kDa U5 small nuclear ribonucleoprotein component;K00108|7e-11|69.3//choline dehydrogenase [EC:1.1.99.1]	gi|294566525|gb|ADF18553.1|6.57352e-21//endonuclease-reverse transcriptase [Bombyx mori]
N vs MPW	BGI_novel_G002966	231	-9.51241	0.806568	Down	NA	NA	NA	NA	gi|506968173|gb|AGM32430.1|9.41844e-24//SCP-like extracellular domain containing protein 2 [Coptotermes formosanus]
N vs MPW	Mnat_13185	417	-2.58997	0.810939	Down	NA	NA	NA	K15127|2e-22|106//transcriptional adapter 2-beta	gi|646721082|gb|KDR22552.1|1.34263e-38//Ejaculatory bulb-specific protein 3 [Zootermopsis nevadensis]
N vs MPW	Mnat_04390	1171	-1.95474	0.868679	Down	NA	NA	NA	K14307|1e-10|69.7//nucleoporin p58/p45	gi|59799330|sp|P83992.1|CU16A_LOCMI|2.18974e-26//RecName: Full=Cuticle protein 16.5, isoform A; AltName: Full=LM-ACP 16.5A; Short=LM-16.5A [Locusta migratoria]
N vs MPW	Mnat_17135	1016	-3.17418	0.802169	Down	GO:0005887//integral component of plasma membrane	GO:0005355//glucose transmembrane transporter activity;GO:0005351//sugar:proton symporter activity	GO:0035428//hexose transmembrane transport;GO:0046323//glucose import	K14258|1e-30|135//facilitated trehalose transporter;K14258|2e-47|192//facilitated trehalose transporter	gi|646698506|gb|KDR09649.1|1.70731e-157//Solute carrier family 2, facilitated glucose transporter member 6, partial [Zootermopsis nevadensis];gi|646698506|gb|KDR09649.1|4.27468e-89//Solute carrier family 2, facilitated glucose transporter member 6, partial [Zootermopsis nevadensis]
N vs MPW	Mnat_04409	1760	-3.78469	0.890001	Down	NA	NA	NA	K11661|5e-07|58.5//helicase SRCAP [EC:3.6.4.-];K06236|4e-07|58.9//collagen, type I/II/III/V/XI/XXIV/XXVII, alpha;K04520|4e-07|58.9//amyloid beta A4 protein;K18040|3e-07|59.3//tyrosine-protein phosphatase non-receptor type 23 [EC:3.1.3.48];K06256|4e-07|58.9//CD44 antigen;K05719|4e-07|58.9//integrin beta 1;K06257|4e-07|58.9//syndecan 1;K00901|7e-07|58.2//diacylglycerol kinase (ATP) [EC:2.7.1.107];K…	gi|646714045|gb|KDR18150.1|2.83968e-154//hypothetical protein L798_08010 [Zootermopsis nevadensis];gi|646714045|gb|KDR18150.1|1.43984e-16//hypothetical protein L798_08010 [Zootermopsis nevadensis]
N vs MPW	Mnat_06170	741	-1.4888	0.837031	Down	NA	GO:0005198//structural molecule activity	NA	K03006|4e-10|67.0//DNA-directed RNA polymerase II subunit RPB1 [EC:2.7.7.6]	gi|646706208|gb|KDR13561.1|3.56983e-32//Larval cuticle protein A3A [Zootermopsis nevadensis]
N vs MPW	BGI_novel_G003208	758	-1.55088	0.80143	Down	NA	NA	NA	K17513|7e-11|69.7//C-type lectin superfamily 17 member A;K10061|2e-11|71.6//C-type lectin superfamily 4 member G	gi|646699506|gb|KDR10086.1|2.15143e-48//Hemolymph lipopolysaccharide-binding protein [Zootermopsis nevadensis]
N vs MPW	Mnat_15839	1233	-1.8522	0.844066	Down	NA	NA	NA	NA	gi|108879789|gb|EAT44014.1|4.75009e-30//AAEL004588-PA [Aedes aegypti]
N vs MPW	BGI_novel_G003451	728	-1.61568	0.835391	Down	NA	NA	NA	K01312|7e-55|215//trypsin [EC:3.4.21.4]	gi|429327063|gb|AFZ78860.1|7.20697e-99//serine protease [Coptotermes formosanus]
N vs MPW	BGI_novel_G001898	1666	-3.31148	0.8334	Down	NA	NA	NA	K10385|2e-70|269//loricrin	gi|646723081|gb|KDR23830.1|2.25056e-129//hypothetical protein L798_11021 [Zootermopsis nevadensis]
N vs MPW	BGI_novel_G000152	737	-1.63092	0.849195	Down	NA	NA	NA	K10385|1e-18|95.1//loricrin	gi|668463490|gb|KFB50902.1|9.82266e-22//hypothetical protein ZHAS_00019250 [Anopheles sinensis]
N vs MPW	Mnat_10415	2417	-2.85587	0.894268	Down	NA	NA	NA	K00505|4e-51|205//tyrosinase [EC:1.14.18.1];K00505|3e-72|275//tyrosinase [EC:1.14.18.1];K00505|2e-71|273//tyrosinase [EC:1.14.18.1]	gi|190356645|dbj|BAG48838.1//hexamerin 1 [Reticulitermes speratus
N vs MPW	Mnat_16751	494	-2.47385	0.874604	Down	NA	NA	NA	K09628|3e-09|62.0//protease, serine 27 [EC:3.4.21.-];K08665|1e-09|63.9//hepsin [EC:3.4.21.106];K01321|2e-09|63.2//coagulation factor IX (Christmas factor) [EC:3.4.21.22];K08665|1e-09|63.5//hepsin [EC:3.4.21.106];K09641|3e-09|62.4//transmembrane protease, serine 11D [EC:3.4.21.-]	gi|429327055|gb|AFZ78856.1|7.65049e-18//trypsin-like serine protease [Coptotermes formosanus];gi|506967985|gb|AGM32336.1|1.68196e-47//trypsin-like serine protease [Coptotermes formosanus]
N vs MPW	Mnat_14221	330	-2.87437	0.834025	Down	NA	NA	NA	NA	gi|646707417|gb|KDR14194.1|8.7575e-30//hypothetical protein L798_11602 [Zootermopsis nevadensis]
N vs MPW	Mnat_00693	2530	-1.6509	0.833096	Down	NA	GO:0004553//hydrolase activity, hydrolyzing O-glycosyl compounds;GO:0005488//binding	NA	K12311|8e-108|394//lysosomal alpha-mannosidase [EC:3.2.1.24];K12311|1e-93|347//lysosomal alpha-mannosidase [EC:3.2.1.24]	gi|383857929|ref|XP_003704456.1|3.22824e-93//PREDICTED: LOW QUALITY PROTEIN: lysosomal alpha-mannosidase-like [Megachile rotundata];gi|571525809|ref|XP_006567380.1|5.31361e-107//PREDICTED: lysosomal alpha-mannosidase-like [Apis mellifera]
N vs MPW	Mnat_02381	4132	-1.62632	0.844009	Down	GO:0031224//intrinsic component of membrane;GO:0016021//integral component of membrane	GO:0046872//metal ion binding;GO:0005524//ATP binding;GO:0032559//adenyl ribonucleotide binding;GO:0019829//cation-transporting ATPase activity;GO:0005388//calcium-transporting ATPase activity	GO:0070588//calcium ion transmembrane transport;GO:0009206//purine ribonucleoside triphosphate biosynthetic process;GO:0070838//divalent metal ion transport	K05853|0.0|1771//Ca2+ transporting ATPase, sarcoplasmic/endoplasmic reticulum [EC:3.6.3.8];K05853|0.0|1845//Ca2+ transporting ATPase, sarcoplasmic/endoplasmic reticulum [EC:3.6.3.8];K05853|0.0|1831//Ca2+ transporting ATPase, sarcoplasmic/endoplasmic reticulum [EC:3.6.3.8];K05853|0.0|1826//Ca2+ transporting ATPase, sarcoplasmic/endoplasmic reticulum [EC:3.6.3.8]	gi|646719253|gb|KDR21433.1//Calcium-transporting ATPase sarcoplasmic/endoplasmic reticulum type [Zootermopsis nevadensis
N vs MPW	Mnat_15102	591	-1.63098	0.848399	Down	NA	NA	NA	NA	gi|429327011|gb|AFZ78834.1|1.70132e-50//putative apolipophorin-III isoform 1 [Coptotermes formosanus]
N vs MPW	Mnat_01736	333	-2.68202	0.869418	Down	NA	NA	NA	NA	gi|646712339|gb|KDR17121.1|1.70494e-25//hypothetical protein L798_08378 [Zootermopsis nevadensis]
N vs MPW	Mnat_00657	2524	-2.12048	0.872177	Down	NA	NA	NA	NA	gi|646689340|gb|KDR06562.1//hypothetical protein L798_03663 [Zootermopsis nevadensis]gi|646689340|gb|KDR06562.1|4.28777e-137//hypothetical protein L798_03663 [Zootermopsis nevadensis]
N vs MPW	Mnat_17274	258	-3.77212	0.856334	Down	NA	NA	NA	NA	gi|506968167|gb|AGM32427.1|1.05796e-11//soldier-caste specific protein [Coptotermes formosanus]
N vs MPW	BGI_novel_G002179	1644	-2.55139	0.808493	Down	NA	NA	NA	K09639|5e-47|191//transmembrane protease, serine 8 [EC:3.4.21.-];K08664|1e-48|196//protease, serine, 8 (prostasin) [EC:3.4.21.-];K09624|2e-49|199//protease, serine, 12 (neurotrypsin, motopsin) [EC:3.4.21.-]	gi|646704158|gb|KDR12496.1|1.57526e-159//Urokinase-type plasminogen activator [Zootermopsis nevadensis]
N vs MPW	BGI_novel_G000774	1059	-1.72036	0.806369	Down	NA	NA	NA	K13885|4e-37|157//scavenger receptor class B, member 1;K12384|3e-27|124//lysosome membrane protein 2	gi|646723687|gb|KDR24217.1|1.16229e-68//Protein croquemort [Zootermopsis nevadensis]
N vs MPW	BGI_novel_G003431	905	-1.63645	0.825293	Down	NA	NA	NA	NA	gi|530277721|gb|AGT15837.1|4.28059e-95//50MGP [Reticulitermes flavipes]
N vs MPW	Mnat_03316	1596	-1.56989	0.817481	Down	NA	GO:0016791//phosphatase activity	GO:0008152//metabolic process	K01077|8e-158|559//alkaline phosphatase [EC:3.1.3.1]	gi|646703487|gb|KDR12135.1//Membrane-bound alkaline phosphatase [Zootermopsis nevadensis
N vs MPW	Mnat_08992	3568	-1.88411	0.835742	Down	GO:0043231//intracellular membrane-bounded organelle	GO:0032561//guanyl ribonucleotide binding;GO:0004611//phosphoenolpyruvate carboxykinase activity;GO:0016772//transferase activity, transferring phosphorus-containing groups	GO:0006006//glucose metabolic process;GO:0006796//phosphate-containing compound metabolic process	K01596|0.0|988//phosphoenolpyruvate carboxykinase (GTP) [EC:4.1.1.32];K01596|0.0|947//phosphoenolpyruvate carboxykinase (GTP) [EC:4.1.1.32];K01596|0.0|952//phosphoenolpyruvate carboxykinase (GTP) [EC:4.1.1.32]	gi|646717383|gb|KDR20258.1//Phosphoenolpyruvate carboxykinase [GTP] [Zootermopsis nevadensis
N vs MPW	BGI_novel_G002736	2836	-1.70979	0.826185	Down	NA	NA	NA	K06493|0.0|904//integrin beta 3;K04520|0.0|904//amyloid beta A4 protein;K05719|0.0|904//integrin beta 1;K06591|0.0|904//integrin beta 8;K06237|0.0|904//collagen, type IV, alpha;K06256|0.0|904//CD44 antigen	gi|662208453|ref|XP_008477779.1//PREDICTED: collagen alpha-5(IV) chain-like [Diaphorina citri
N vs MPW	Mnat_07964	1197	-2.4279	0.839325	Down	NA	NA	NA	K08471|1e-07|57.8//gustatory receptor;K08471|5e-07|57.8//gustatory receptor	gi|607367294|gb|EZA61441.1|1.36081e-63//hypothetical protein X777_07774 [Cerapachys biroi];gi|645016962|ref|XP_008211706.1|1.28107e-48//PREDICTED: uncharacterized protein LOC103316982 [Nasonia vitripennis]
N vs MPW	Mnat_07535	345	-2.87356	0.86208	Down	NA	NA	NA	K08187|2e-12|72.8//MFS transporter, MCP family, solute carrier family 16 (monocarboxylic acid transporters), member 10	gi|675377997|gb|KFM70899.1|6.63855e-22//hypothetical protein X975_03732, partial [Stegodyphus mimosarum]
N vs MPW	Mnat_17753	507	-1.72585	0.849821	Down	NA	GO:0003824//catalytic activity	NA	K12311|9e-31|134//lysosomal alpha-mannosidase [EC:3.2.1.24]	gi|646701567|gb|KDR11229.1|7.31298e-31//Lysosomal alpha-mannosidase [Zootermopsis nevadensis]
N vs MPW	Mnat_00417	1416	-1.80799	0.84088	Down	NA	GO:0008233//peptidase activity	NA	K09645|8e-122|439//vitellogenic carboxypeptidase-like protein [EC:3.4.16.-]	gi|506967989|gb|AGM32338.1//serine carboxypeptidase [Coptotermes formosanus
N vs MPW	Mnat_03066	2489	-1.76752	0.84691	Down	NA	GO:0016620//oxidoreductase activity, acting on the aldehyde or oxo group of donors, NAD or NADP as acceptor;GO:0016491//oxidoreductase activity	GO:0008152//metabolic process;GO:0055114//oxidation-reduction process	K00128|0.0|717//aldehyde dehydrogenase (NAD+) [EC:1.2.1.3];K00128|0.0|687//aldehyde dehydrogenase (NAD+) [EC:1.2.1.3];K07249|0.0|692//retinal dehydrogenase [EC:1.2.1.36];K00128|0.0|701//aldehyde dehydrogenase (NAD+) [EC:1.2.1.3];K00128|0.0|639//aldehyde dehydrogenase (NAD+) [EC:1.2.1.3]	gi|646699970|gb|KDR10336.1//Retinal dehydrogenase 2 [Zootermopsis nevadensis]gi|646699971|gb|KDR10337.1//Retinal dehydrogenase 1 [Zootermopsis nevadensis
N vs MPW	BGI_novel_G001472	1686	-2.04122	0.807725	Down	NA	NA	NA	K10385|8e-48|194//loricrin	gi|646705563|gb|KDR13219.1//hypothetical protein L798_13013 [Zootermopsis nevadensis
N vs MPW	Mnat_09395	639	-1.61199	0.820837	Down	NA	NA	NA	NA	gi|646717168|gb|KDR20129.1|9.40659e-52//Lysozyme 1 [Zootermopsis nevadensis];gi|646717168|gb|KDR20129.1|3.52282e-52//Lysozyme 1 [Zootermopsis nevadensis];gi|646717168|gb|KDR20129.1|3.37755e-52//Lysozyme 1 [Zootermopsis nevadensis];gi|646717168|gb|KDR20129.1|1.49292e-50//Lysozyme 1 [Zootermopsis nevadensis]
N vs MPW	BGI_novel_G003217	411	-3.09886	0.889897	Down	NA	NA	NA	K15127|1e-15|83.2//transcriptional adapter 2-beta	gi|387158147|gb|AFJ54027.1|1.77094e-22//chemosensory protein [Bemisia tabaci]
N vs MPW	BGI_novel_G003432	727	-2.68505	0.811726	Down	NA	NA	NA	NA	gi|530277721|gb|AGT15837.1|6.15793e-66//50MGP [Reticulitermes flavipes]
N vs MPW	Mnat_10295	881	-1.69774	0.814608	Down	NA	NA	NA	K07936|1e-11|72.8//GTP-binding nuclear protein Ran;K07936|8e-12|72.8//GTP-binding nuclear protein Ran	gi|646720336|gb|KDR22094.1|1.25962e-83//Protein takeout [Zootermopsis nevadensis];gi|646720336|gb|KDR22094.1|1.89521e-84//Protein takeout [Zootermopsis nevadensis]
N vs MPW	Mnat_17176	300	-2.825	0.814514	Down	NA	GO:0070011//peptidase activity, acting on L-amino acid peptides	NA	K09640|1e-18|93.6//transmembrane protease, serine 9 [EC:3.4.21.-];K01310|4e-19|95.1//chymotrypsin [EC:3.4.21.1]	gi|646702906|gb|KDR11874.1|1.33487e-30//Chymotrypsin BI [Zootermopsis nevadensis]
N vs MPW	Mnat_08905	2874	-1.52506	0.817965	Down	GO:0031224//intrinsic component of membrane;GO:0005887//integral component of plasma membrane	GO:0015179//L-amino acid transmembrane transporter activity;GO:0005275//amine transmembrane transporter activity;GO:0015297//antiporter activity	GO:0015807//L-amino acid transport;GO:0006865//amino acid transport;GO:1902475//L-alpha-amino acid transmembrane transport	K03450|0.0|791//solute carrier family 7 (L-type amino acid transporter), other;K03450|0.0|733//solute carrier family 7 (L-type amino acid transporter), other;K13872|1e-141|508//solute carrier family 7 (L-type amino acid transporter), member 6;K13872|5e-130|466//solute carrier family 7 (L-type amino acid transporter), member 6	gi|646708849|gb|KDR14996.1//Y+L amino acid transporter 2, partial [Zootermopsis nevadensis
N vs MPW	Mnat_14227	1269	-4.04897	0.890447	Down	NA	NA	NA	NA	gi|646711507|gb|KDR16643.1|5.93365e-129//Cuticle protein 6 [Zootermopsis nevadensis];gi|646711507|gb|KDR16643.1|1.42703e-70//Cuticle protein 6 [Zootermopsis nevadensis]
N vs MPW	Mnat_02305	1499	-2.2456	0.868091	Down	NA	NA	NA	K17284|3e-74|282//perilipin-2;K17284|6e-72|273//perilipin-2	gi|646723860|gb|KDR24318.1|1.09332e-143//Lipid storage droplets surface-binding protein 1 [Zootermopsis nevadensis];gi|646723860|gb|KDR24318.1|9.56885e-136//Lipid storage droplets surface-binding protein 1 [Zootermopsis nevadensis];gi|646723860|gb|KDR24318.1|1.05341e-143//Lipid storage droplets surface-binding protein 1 [Zootermopsis nevadensis]
N vs MPW	Mnat_06175	771	-3.54516	0.892116	Down	NA	NA	NA	K03006|3e-10|67.4//DNA-directed RNA polymerase II subunit RPB1 [EC:2.7.7.6]	gi|646706204|gb|KDR13557.1|1.1499e-52//Cuticle protein 8 [Zootermopsis nevadensis]
N vs MPW	BGI_novel_G001899	2175	-2.01854	0.833058	Down	NA	NA	NA	K01187|6e-101|370//alpha-glucosidase [EC:3.2.1.20];K14210|2e-105|385//solute carrier family 3 (neutral and basic amino acid transporter), member 1	gi|646696837|gb|KDR08865.1//Maltase 1 [Zootermopsis nevadensis
N vs MPW	Mnat_02685	1427	-2.0753	0.853158	Down	NA	GO:0016798//hydrolase activity, acting on glycosyl bonds	GO:0008152//metabolic process	K01194|5e-103|377//alpha,alpha-trehalase [EC:3.2.1.28];K01194|1e-96|355//alpha,alpha-trehalase [EC:3.2.1.28];K01194|1e-152|542//alpha,alpha-trehalase [EC:3.2.1.28]	gi|646693026|gb|KDR07599.1|5.59285e-133//Trehalase, partial [Zootermopsis nevadensis];gi|646693026|gb|KDR07599.1|1.5618e-131//Trehalase, partial [Zootermopsis nevadensis];gi|646693026|gb|KDR07599.1//Trehalase, partial [Zootermopsis nevadensis
N vs MPW	BGI_novel_G001962	2120	-10.2969	0.87743	Down	NA	NA	NA	K12567|2e-12|77.0//titin [EC:2.7.11.1]	gi|632991460|ref|XP_007884637.1|7.26474e-14//PREDICTED: protein TsetseEP-like, partial [Callorhinchus milii]
N vs MPW	Mnat_06944	476	-3.58276	0.885327	Down	NA	NA	NA	NA	gi|506968127|gb|AGM32407.1|2.9102e-59//venom protein R-like protein [Coptotermes formosanus];gi|506968127|gb|AGM32407.1|1.75945e-59//venom protein R-like protein [Coptotermes formosanus];gi|506968221|gb|AGM32454.1|7.21785e-53//venom protein R-like protein [Coptotermes formosanus]
N vs MPW	BGI_novel_G003745	700	-1.42619	0.820619	Down	NA	NA	NA	K01183|2e-07|58.2//chitinase [EC:3.2.1.14];K06238|5e-07|56.6//collagen, type VI, alpha;K17582|8e-10|65.9//antigen KI-67;K05719|5e-07|56.6//integrin beta 1	gi|506969111|gb|AGM32899.1|1.34733e-19//Von Willebrand factor type A (vWA) domain containing protein [Coptotermes formosanus]
N vs MPW	Mnat_12664	459	-10.1782	0.868195	Down	GO:0031012//extracellular matrix	GO:0042302//structural constituent of cuticle;GO:0008012//structural constituent of adult chitin-based cuticle;GO:0008010//structural constituent of chitin-based larval cuticle	GO:0040003//chitin-based cuticle development	K03006|1e-12|73.2//DNA-directed RNA polymerase II subunit RPB1 [EC:2.7.7.6];K03006|4e-15|82.0//DNA-directed RNA polymerase II subunit RPB1 [EC:2.7.7.6]	gi|646718316|gb|KDR20833.1|3.66135e-36//Cuticle protein 19 [Zootermopsis nevadensis];gi|646718316|gb|KDR20833.1|7.32404e-53//Cuticle protein 19 [Zootermopsis nevadensis]
N vs MPW	Mnat_02529	773	-1.72195	0.849963	Down	NA	NA	NA	K01312|4e-33|144//trypsin [EC:3.4.21.4];K01312|9e-67|255//trypsin [EC:3.4.21.4]	gi|429327061|gb|AFZ78859.1|2.34732e-104//serine protease [Coptotermes formosanus];gi|646714293|gb|KDR18324.1|7.32174e-62//Transmembrane protease, serine 9, partial [Zootermopsis nevadensis];gi|429327061|gb|AFZ78859.1|2.17153e-104//serine protease [Coptotermes formosanus]
N vs MPW	Mnat_00170	1127	-1.63953	0.843156	Down	NA	NA	NA	K00069|2e-24|112//15-hydroxyprostaglandin dehydrogenase (NAD) [EC:1.1.1.141];K00069|4e-56|220//15-hydroxyprostaglandin dehydrogenase (NAD) [EC:1.1.1.141];K00069|8e-64|246//15-hydroxyprostaglandin dehydrogenase (NAD) [EC:1.1.1.141]	gi|646708746|gb|KDR14911.1|2.299e-116//15-hydroxyprostaglandin dehydrogenase [NAD+] [Zootermopsis nevadensis];gi|646708746|gb|KDR14911.1|4.20255e-100//15-hydroxyprostaglandin dehydrogenase [NAD+] [Zootermopsis nevadensis];gi|646708746|gb|KDR14911.1|2.77197e-52//15-hydroxyprostaglandin dehydrogenase [NAD+] [Zootermopsis nevadensis]
N vs MPW	Mnat_14382	1083	-1.79113	0.820515	Down	NA	NA	NA	K01158|1e-92|342//deoxyribonuclease II [EC:3.1.22.1]	gi|646703160|gb|KDR11976.1|2.16251e-142//Deoxyribonuclease-2-alpha [Zootermopsis nevadensis]
N vs MPW	Mnat_02530	393	-2.4167	0.881146	Down	NA	NA	NA	K01312|2e-37|155//trypsin [EC:3.4.21.4];K17943|3e-18|93.2//pumilio RNA-binding family;K11433|4e-44|179//histone-lysine N-methyltransferase SETMAR [EC:2.1.1.43]	gi|557294586|ref|XP_006029730.1|2.07581e-43//PREDICTED: histone-lysine N-methyltransferase SETMAR-like [Alligator sinensis];gi|60678799|gb|AAX33734.1|1.56106e-47//MPA3 allergen [Periplaneta americana]
N vs MPW	BGI_novel_G003229	383	-2.4624	0.881781	Down	NA	NA	NA	K01310|3e-18|73.6//chymotrypsin [EC:3.4.21.1]	gi|646702906|gb|KDR11874.1|5.35352e-25//Chymotrypsin BI [Zootermopsis nevadensis]
N vs MPW	BGI_novel_G003051	254	-2.42468	0.837477	Down	NA	NA	NA	NA	gi|646724213|gb|KDR24543.1|5.63588e-13//hypothetical protein L798_13237 [Zootermopsis nevadensis]
N vs MPW	Mnat_08882	1835	-1.56316	0.800785	Down	GO:0016021//integral component of membrane	NA	GO:0006810//transport;GO:0055085//transmembrane transport	K08193|1e-179|632//MFS transporter, ACS family, solute carrier family 17 (sodium-dependent inorganic phosphate cotransporter), other;K08193|2e-179|632//MFS transporter, ACS family, solute carrier family 17 (sodium-dependent inorganic phosphate cotransporter), other;K08193|8e-153|542//MFS transporter, ACS family, solute carrier family 17 (sodium-dependent inorganic phosphate cotransporter), other;…	gi|646708873|gb|KDR15020.1//hypothetical protein L798_10713, partial [Zootermopsis nevadensis
N vs MPW	BGI_novel_G000994	404	-2.15546	0.844521	Down	NA	NA	NA	K01312|5e-35|147//trypsin [EC:3.4.21.4]	gi|646720353|gb|KDR22111.1|3.01602e-51//Trypsin-1 [Zootermopsis nevadensis]
N vs MPW	BGI_novel_G002092	618	-1.83029	0.862601	Down	NA	NA	NA	K05747|7e-09|62.4//Wiskott-Aldrich syndrome protein;K06261|3e-08|60.5//platelet glycoprotein Ib alpha chain;K05746|2e-08|61.2//enabled	gi|646705536|gb|KDR13201.1|7.2607e-50//hypothetical protein L798_12961, partial [Zootermopsis nevadensis]
N vs MPW	BGI_novel_G003538	764	-4.84986	0.888048	Down	NA	NA	NA	K16889|2e-06|54.7//cation channel sperm-associated protein 1;K07604|3e-06|54.3//type I keratin, acidic	gi|646711503|gb|KDR16639.1|2.917e-93//hypothetical protein L798_09499 [Zootermopsis nevadensis]
N vs MPW	Mnat_04408	633	-3.29787	0.864564	Down	NA	NA	NA	NA	gi|646714045|gb|KDR18150.1|3.44056e-82//hypothetical protein L798_08010 [Zootermopsis nevadensis]
N vs MPW	Mnat_05855	1360	-1.7528	0.844379	Down	NA	NA	NA	K01298|1e-35|65.9//carboxypeptidase A2 [EC:3.4.17.15];K01298|9e-68|259//carboxypeptidase A2 [EC:3.4.17.15];K01291|5e-54|155//carboxypeptidase B [EC:3.4.17.2];K01298|1e-54|160//carboxypeptidase A2 [EC:3.4.17.15];K01291|6e-71|270//carboxypeptidase B [EC:3.4.17.2];K01291|2e-32|63.5//carboxypeptidase B [EC:3.4.17.2]	gi|429327023|gb|AFZ78840.1|2.93543e-155//carboxypeptidase [Coptotermes formosanus];gi|646724085|gb|KDR24475.1|5.32218e-89//Carboxypeptidase B [Zootermopsis nevadensis];gi|429327023|gb|AFZ78840.1//carboxypeptidase [Coptotermes formosanus
N vs MPW	BGI_novel_G003562	542	-1.82689	0.836538	Down	NA	NA	NA	K01194|3e-39|162//alpha,alpha-trehalase [EC:3.2.1.28]	gi|646693026|gb|KDR07599.1|5.33077e-60//Trehalase, partial [Zootermopsis nevadensis]
N vs MPW	Mnat_06169	949	-1.327	0.820667	Down	NA	GO:0005198//structural molecule activity	NA	K06261|3e-07|57.8//platelet glycoprotein Ib alpha chain;K03006|2e-18|95.5//DNA-directed RNA polymerase II subunit RPB1 [EC:2.7.7.6];K06261|4e-07|57.8//platelet glycoprotein Ib alpha chain;K03006|3e-18|94.7//DNA-directed RNA polymerase II subunit RPB1 [EC:2.7.7.6];K08559|2e-14|82.0//nuclear receptor subfamily 4 group A member 3;K10955|7e-17|90.5//intestinal mucin-2;K03006|2e-18|94.7//DNA-directed …	gi|646706207|gb|KDR13560.1|7.66902e-30//Larval cuticle protein A3A [Zootermopsis nevadensis];gi|646706207|gb|KDR13560.1|2.99505e-59//Larval cuticle protein A3A [Zootermopsis nevadensis];gi|646706207|gb|KDR13560.1|1.80431e-71//Larval cuticle protein A3A [Zootermopsis nevadensis];gi|478261790|gb|ENN80920.1|1.1378e-83//hypothetical protein YQE_02667, partial [Dendroctonus ponderosae];gi|478261790|gb…
N vs MPW	BGI_novel_G003255	215	-2.42438	0.844246	Down	NA	NA	NA	NA	gi|646707444|gb|KDR14206.1|3.50673e-07//hypothetical protein L798_12007 [Zootermopsis nevadensis]
N vs MPW	Mnat_00418	1416	-2.01793	0.813594	Down	NA	NA	NA	K09645|3e-118|427//vitellogenic carboxypeptidase-like protein [EC:3.4.16.-]	gi|506967989|gb|AGM32338.1//serine carboxypeptidase [Coptotermes formosanus
N vs MPW	Mnat_11428	951	-1.87863	0.833115	Down	NA	GO:0016702//oxidoreductase activity, acting on single donors with incorporation of molecular oxygen, incorporation of two atoms of oxygen;GO:0046872//metal ion binding	GO:0008152//metabolic process	K00456|5e-69|262//cysteine dioxygenase [EC:1.13.11.20];K00456|2e-74|281//cysteine dioxygenase [EC:1.13.11.20]	gi|646713158|gb|KDR17630.1|1.45232e-88//Cysteine dioxygenase type 1 [Zootermopsis nevadensis];gi|646713158|gb|KDR17630.1|4.70967e-79//Cysteine dioxygenase type 1 [Zootermopsis nevadensis]
N vs MPW	BGI_novel_G000005	413	-1.82734	0.837657	Down	GO:0016021//integral component of membrane	GO:0030246//carbohydrate binding;GO:0008270//zinc ion binding;GO:0004559//alpha-mannosidase activity	GO:0006013//mannose metabolic process;GO:0006517//protein deglycosylation	K12311|5e-59|227//lysosomal alpha-mannosidase [EC:3.2.1.24]	gi|641675779|ref|XP_008187165.1|3.41635e-58//PREDICTED: lysosomal alpha-mannosidase-like isoform X2 [Acyrthosiphon pisum]
N vs MPW	Mnat_07276	1568	-1.98047	0.817595	Down	NA	GO:0020037//heme binding;GO:0046872//metal ion binding;GO:0004096//catalase activity;GO:0005506//iron ion binding;GO:0004601//peroxidase activity;GO:0005488//binding	GO:0008152//metabolic process;GO:0042743//hydrogen peroxide metabolic process;GO:0006950//response to stress;GO:0055114//oxidation-reduction process;GO:0006979//response to oxidative stress;GO:0050896//response to stimulus;GO:0009987//cellular process;GO:0042744//hydrogen peroxide catabolic process	K03781|3e-177|624//catalase [EC:1.11.1.6];K03781|2e-179|630//catalase [EC:1.11.1.6];K03781|0.0|647//catalase [EC:1.11.1.6]	gi|646694395|gb|KDR07976.1//Catalase [Zootermopsis nevadensis
N vs MPW	Mnat_14228	357	-4.87408	0.909257	Down	NA	NA	NA	NA	gi|646711505|gb|KDR16641.1|1.98356e-10//Cuticle protein 2 [Zootermopsis nevadensis]
N vs MPW	BGI_novel_G002965	528	-4.18893	0.875913	Down	NA	NA	NA	K02330|7e-06|52.0//DNA polymerase beta [EC:2.7.7.7 4.2.99.-];K10401|1e-08|61.2//kinesin family member 18/19	gi|506968173|gb|AGM32430.1|1.25065e-63//SCP-like extracellular domain containing protein 2 [Coptotermes formosanus]
N vs MPW	Mnat_03052	1423	-3.86671	0.869864	Down	NA	NA	NA	K00799|9e-52|204//glutathione S-transferase [EC:2.5.1.18];K00799|7e-61|237//glutathione S-transferase [EC:2.5.1.18]	gi|646718541|gb|KDR20966.1|2.33515e-87//Glutathione S-transferase 1-1 [Zootermopsis nevadensis];gi|646718541|gb|KDR20966.1|1.29966e-67//Glutathione S-transferase 1-1 [Zootermopsis nevadensis]
N vs MPW	Mnat_15841	636	-2.3174	0.882246	Down	NA	NA	NA	NA	gi|506968677|gb|AGM32682.1|1.08073e-91//hypothetical protein [Coptotermes formosanus]
N vs MPW	Mnat_16099	1223	-1.66138	0.835097	Down	NA	NA	NA	K09884|3e-50|202//aquaporin rerated protein, invertebrate;K09884|1e-63|246//aquaporin rerated protein, invertebrate;K09884|8e-64|247//aquaporin rerated protein, invertebrate;K09884|9e-64|247//aquaporin rerated protein, invertebrate;K09884|4e-64|246//aquaporin rerated protein, invertebrate	gi|646695914|gb|KDR08549.1|2.40422e-123//Aquaporin AQPAe.a [Zootermopsis nevadensis];gi|646695914|gb|KDR08549.1|8.18102e-124//Aquaporin AQPAe.a [Zootermopsis nevadensis];gi|646695914|gb|KDR08549.1|1.60476e-95//Aquaporin AQPAe.a [Zootermopsis nevadensis];gi|646695914|gb|KDR08549.1|2.84851e-123//Aquaporin AQPAe.a [Zootermopsis nevadensis];gi|646695914|gb|KDR08549.1|2.83679e-123//Aquaporin AQPAe.a […
N vs mpw	Mnat_17797	1769	1.45229	0.801743	Up	NA	NA	NA	NA	gi|646724007|gb|KDR24421.1|2.92643e-50//hypothetical protein L798_05082 [Zootermopsis nevadensis];gi|328787394|ref|XP_001120785.2|2.98281e-135//PREDICTED: zinc finger protein 704-like isoform X1 [Apis mellifera];gi|328787394|ref|XP_001120785.2|2.55619e-139//PREDICTED: zinc finger protein 704-like isoform X1 [Apis mellifera]
N vs mpw	BGI_novel_G003428	652	1.3231	0.800605	Up	NA	NA	NA	K18441|8e-06|38.9//cytohesin;K06058|5e-06|53.1//deltex [EC:2.3.2.27];K12852|3e-11|61.2//116 kDa U5 small nuclear ribonucleoprotein component	gi|298204349|gb|ADI61823.1|1.53247e-19//endonuclease-reverse transcriptase [Bombyx mori]
N vs mpw	BGI_novel_G002070	283	1.7068	0.81914	Up	NA	NA	NA	K18441|4e-06|52.0//cytohesin;K01408|9e-07|53.9//insulysin [EC:3.4.24.56];K11647|9e-10|63.9//SWI/SNF-related matrix-associated actin-dependent regulator of chromatin subfamily A member 2/4 [EC:3.6.4.-];K12852|4e-13|75.1//116 kDa U5 small nuclear ribonucleoprotein component	gi|646721657|gb|KDR22935.1|4.21927e-32//hypothetical protein L798_14792, partial [Zootermopsis nevadensis]
N vs mpw	Mnat_05779	855	1.39302	0.834471	Up	NA	NA	NA	K01759|5e-09|63.9//lactoylglutathione lyase [EC:4.4.1.5]	gi|646716891|gb|KDR19949.1|3.09557e-84//hypothetical protein L798_05227 [Zootermopsis nevadensis]
N vs mpw	BGI_novel_G002509	266	1.41753	0.823302	Up	NA	NA	NA	NA	gi|602672780|ref|XP_007441891.1|1.73977e-06//PREDICTED: putative uncharacterized protein FLJ37770-like isoform X1 [Python bivittatus]
N vs mpw	BGI_novel_G002680	2571	10.3576	0.883867	Up	NA	NA	NA	K03163|1e-07|61.6//DNA topoisomerase I [EC:5.99.1.2];K15076|2e-07|60.5//transcription elongation factor B, polypeptide 3	gi|225542834|gb|ACN91299.1|1.01432e-12//dentin sialophosphoprotein precursor [Tursiops truncatus]
N vs mpw	BGI_novel_G002409	1048	1.29663	0.823378	Up	NA	NA	NA	K03006|1e-13|79.7//DNA-directed RNA polymerase II subunit RPB1 [EC:2.7.7.6]	gi|646718321|gb|KDR20838.1|3.3494e-52//Adult-specific cuticular protein ACP-20 [Zootermopsis nevadensis]
N vs mpw	Mnat_09144	2287	1.976	0.810503	Up	NA	GO:0005509//calcium ion binding	NA	K14757|1e-49|200//calbindin D28;K14757|1e-59|234//calbindin D28;K14757|1e-58|230//calbindin D28	gi|646720588|gb|KDR22249.1|3.50405e-171//hypothetical protein L798_02354 [Zootermopsis nevadensis];gi|646720588|gb|KDR22249.1|2.10327e-126//hypothetical protein L798_02354 [Zootermopsis nevadensis];gi|646720588|gb|KDR22249.1|6.44889e-173//hypothetical protein L798_02354 [Zootermopsis nevadensis]
N vs mpw	Mnat_13373	3278	1.58894	0.834945	Up	NA	NA	NA	NA	gi|646716867|gb|KDR19933.1|1.47728e-116//hypothetical protein L798_05930 [Zootermopsis nevadensis];gi|646716867|gb|KDR19933.1//hypothetical protein L798_05930 [Zootermopsis nevadensis
N vs mpw	BGI_novel_G000916	455	1.93173	0.842748	Up	NA	NA	NA	K00108|1e-18|94.0//choline dehydrogenase [EC:1.1.99.1];K01273|3e-19|95.9//membrane dipeptidase [EC:3.4.13.19];K12852|2e-20|99.4//116 kDa U5 small nuclear ribonucleoprotein component;K17935|8e-13|74.3//sorting nexin-29	gi|672374617|gb|AIJ27486.1|7.14622e-32//endonuclease-reverse transcriptase [Eyprepocnemis plorans plorans]
N vs mpw	Mnat_08493	1299	1.57866	0.832518	Up	NA	NA	NA	K15503|5e-19|97.8//serine/threonine-protein phosphatase 6 regulatory ankyrin repeat subunit B	gi|506968055|gb|AGM32371.1|9.64572e-58//ankyrin repeat protein [Coptotermes formosanus]
N vs mpw	BGI_novel_G003714	337	1.61853	0.8429	Up	NA	NA	NA	K12852|1e-19|97.1//116 kDa U5 small nuclear ribonucleoprotein component;K11647|2e-07|56.2//SWI/SNF-related matrix-associated actin-dependent regulator of chromatin subfamily A member 2/4 [EC:3.6.4.-]	gi|646701895|gb|KDR11390.1|4.17998e-40//hypothetical protein L798_14022 [Zootermopsis nevadensis]
N vs mpw	Mnat_14044	5667	1.97116	0.809726	Up	NA	NA	NA	NA	gi|391326940|ref|XP_003737967.1|1.09985e-12//PREDICTED: uncharacterized protein LOC100904111 [Metaseiulus occidentalis];gi|391326940|ref|XP_003737967.1|1.08114e-12//PREDICTED: uncharacterized protein LOC100904111 [Metaseiulus occidentalis]
N vs mpw	BGI_novel_G001876	3187	1.73533	0.852475	Up	NA	NA	NA	K03006|1e-19|101//DNA-directed RNA polymerase II subunit RPB1 [EC:2.7.7.6]	gi|646704182|gb|KDR12506.1|4.81734e-92//hypothetical protein L798_13758 [Zootermopsis nevadensis]
N vs mpw	Mnat_04022	429	1.43554	0.800254	Up	NA	NA	NA	K08187|2e-07|56.2//MFS transporter, MCP family, solute carrier family 16 (monocarboxylic acid transporters), member 10;K11140|1e-10|66.6//aminopeptidase N [EC:3.4.11.2]	gi|646723361|gb|KDR23995.1|1.79973e-27//hypothetical protein L798_07934 [Zootermopsis nevadensis]
N vs mpw	BGI_novel_G000546	19848	1.41333	0.812418	Up	NA	NA	NA	K17582|5e-74|285//antigen KI-67	gi|340713457|ref|XP_003395259.1//PREDICTED: hypothetical protein LOC100644011 [Bombus terrestris
N vs mpw	Mnat_08825	728	1.74461	0.861795	Up	NA	GO:0030247//polysaccharide binding	GO:0006022//aminoglycan metabolic process	NA	gi|646710381|gb|KDR15900.1|8.32269e-63//hypothetical protein L798_09827 [Zootermopsis nevadensis];gi|646710381|gb|KDR15900.1|3.53325e-39//hypothetical protein L798_09827 [Zootermopsis nevadensis]
N vs mpw	Mnat_04000	2445	1.83374	0.818325	Up	NA	GO:0000166//nucleotide binding;GO:0003676//nucleic acid binding	NA	K13207|0.0|677//CUG-BP- and ETR3-like factor;K13207|0.0|679//CUG-BP- and ETR3-like factor;K13207|0.0|701//CUG-BP- and ETR3-like factor;K13207|0.0|708//CUG-BP- and ETR3-like factor;K13207|1e-129|464//CUG-BP- and ETR3-like factor;K13207|0.0|670//CUG-BP- and ETR3-like factor;K13207|0.0|627//CUG-BP- and ETR3-like factor;K13207|0.0|675//CUG-BP- and ETR3-like factor;K13207|0.0|706//CUG-BP- and ETR3-lik…	gi|571563201|ref|XP_006557674.1//PREDICTED: CUGBP Elav-like family member 4-like isoform X16 [Apis mellifera]gi|642938249|ref|XP_008198129.1//PREDICTED: CUGBP Elav-like family member 4 [Tribolium castaneum]gi|571563207|ref|XP_006557675.1//PREDICTED: CUGBP Elav-like family member 4-like isoform X17 [Apis mellifera]gi|571563175|ref|XP_006557668.1//PREDICTED: CUGBP Elav-like family member 4-like iso…
N vs mpw	Mnat_05774	1245	1.32629	0.820382	Up	NA	NA	NA	K01759|5e-08|61.2//lactoylglutathione lyase [EC:4.4.1.5]	gi|646716888|gb|KDR19946.1|1.72555e-133//hypothetical protein L798_05224 [Zootermopsis nevadensis];gi|646716888|gb|KDR19946.1|2.84734e-105//hypothetical protein L798_05224 [Zootermopsis nevadensis]
N vs mpw	Mnat_06562	930	1.32801	0.804065	Up	NA	NA	NA	NA	gi|646716116|gb|KDR19503.1|1.67266e-124//Neuroendocrine protein 7B2 [Zootermopsis nevadensis];gi|646716116|gb|KDR19503.1|2.81134e-129//Neuroendocrine protein 7B2 [Zootermopsis nevadensis];gi|646716116|gb|KDR19503.1|2.31312e-131//Neuroendocrine protein 7B2 [Zootermopsis nevadensis];gi|646716116|gb|KDR19503.1|2.10644e-131//Neuroendocrine protein 7B2 [Zootermopsis nevadensis]
N vs mpw	Mnat_07863	699	2.46646	0.888759	Up	NA	NA	NA	NA	gi|646697479|gb|KDR09172.1|4.76346e-73//hypothetical protein L798_01207 [Zootermopsis nevadensis]
N vs mpw	BGI_novel_G001735	390	1.14983	0.800975	Up	NA	NA	NA	K12852|7e-13|74.3//116 kDa U5 small nuclear ribonucleoprotein component;K01408|3e-06|52.4//insulysin [EC:3.4.24.56];K11647|3e-09|62.0//SWI/SNF-related matrix-associated actin-dependent regulator of chromatin subfamily A member 2/4 [EC:3.6.4.-]	gi|646721657|gb|KDR22935.1|3.62579e-36//hypothetical protein L798_14792, partial [Zootermopsis nevadensis]
N vs mpw	BGI_novel_G001543	374	2.30958	0.833551	Up	NA	NA	NA	K09478|3e-06|52.4//short/branched chain acyl-CoA dehydrogenase [EC:1.3.99.12];K11433|3e-06|52.4//histone-lysine N-methyltransferase SETMAR [EC:2.1.1.43];K14810|1e-08|60.1//ATP-dependent RNA helicase DDX56/DBP9 [EC:3.6.4.13]	gi|383863491|ref|XP_003707214.1|2.23397e-14//PREDICTED: histone-lysine N-methyltransferase SETMAR-like [Megachile rotundata]
N vs mpw	BGI_novel_G000647	246	1.68196	0.807953	Up	NA	NA	NA	NA	gi|602672780|ref|XP_007441891.1|8.77565e-06//PREDICTED: putative uncharacterized protein FLJ37770-like isoform X1 [Python bivittatus]
N vs mpw	Mnat_13588	4100	1.44642	0.831058	Up	NA	GO:0003677//DNA binding;GO:0046872//metal ion binding;GO:0004879//ligand-activated sequence-specific DNA binding RNA polymerase II transcription factor activity;GO:0005488//binding	GO:0050794//regulation of cellular process;GO:0006351//transcription, DNA-templated;GO:0009987//cellular process	K09185|0.0|934//nuclear receptor subfamily 6 group A;K09185|0.0|663//nuclear receptor subfamily 6 group A	gi|333690756|gb|AEF79806.1//HR4 nuclear receptor, partial [Blattella germanica]gi|646713834|gb|KDR18027.1//hypothetical protein L798_07819, partial [Zootermopsis nevadensis
N vs mpw	Mnat_03961	4874	1.63838	0.815272	Up	NA	NA	NA	K02156|6e-07|60.1//aubergine;K17551|5e-09|65.9//neurabin;K05206|1e-08|64.3//glutamate receptor delta-1 subunit;K05199|4e-07|59.7//glutamate receptor 3;K05197|3e-08|63.2//glutamate receptor 1	gi|646723548|gb|KDR24122.1|1.22515e-105//hypothetical protein L798_03777, partial [Zootermopsis nevadensis];gi|646723549|gb|KDR24123.1|1.85778e-157//hypothetical protein L798_03778 [Zootermopsis nevadensis]
N vs mpw	BGI_novel_G000837	280	2.63451	0.884417	Up	NA	NA	NA	K12852|5e-13|74.7//116 kDa U5 small nuclear ribonucleoprotein component	gi|646704529|gb|KDR12657.1|2.8367e-20//Serine/threonine-protein kinase SMG1, partial [Zootermopsis nevadensis]
N vs mpw	Mnat_17920	367	1.32453	0.801951	Up	NA	NA	NA	NA	gi|646719703|gb|KDR21721.1|3.69089e-36//hypothetical protein L798_02778 [Zootermopsis nevadensis];gi|646719703|gb|KDR21721.1|1.21318e-23//hypothetical protein L798_02778 [Zootermopsis nevadensis]
N vs mpw	BGI_novel_G002119	356	1.35591	0.826535	Up	NA	NA	NA	NA	gi|602672780|ref|XP_007441891.1|5.06856e-06//PREDICTED: putative uncharacterized protein FLJ37770-like isoform X1 [Python bivittatus]
N vs mpw	Mnat_09810	1131	1.50292	0.823682	Up	NA	NA	NA	K04710|5e-10|67.8//ceramide synthetase [EC:2.3.1.24];K14032|4e-22|107//nuclear receptor subfamily 2 group F member 3;K04148|1e-09|46.6//dopamine D1-like receptor;K01273|1e-36|129//membrane dipeptidase [EC:3.4.13.19]	gi|642949720|emb|CCH14900.1|3.10452e-101//endonuclease-reverse transcriptase [Blattella germanica]
N vs mpw	Mnat_15219	2366	1.71245	0.829427	Up	NA	NA	NA	NA	gi|646712224|gb|KDR17072.1|1.61987e-20//hypothetical protein L798_08753 [Zootermopsis nevadensis];gi|646712224|gb|KDR17072.1|4.79464e-62//hypothetical protein L798_08753 [Zootermopsis nevadensis]
N vs mpw	BGI_novel_G000874	580	1.48971	0.832565	Up	NA	NA	NA	K03164|7e-07|55.5//DNA topoisomerase II [EC:5.99.1.3];K18441|2e-08|60.8//cytohesin;K12852|8e-14|78.6//116 kDa U5 small nuclear ribonucleoprotein component;K11647|5e-11|69.3//SWI/SNF-related matrix-associated actin-dependent regulator of chromatin subfamily A member 2/4 [EC:3.6.4.-];K01408|6e-12|72.4//insulysin [EC:3.4.24.56]	gi|642949720|emb|CCH14900.1|1.04022e-41//endonuclease-reverse transcriptase [Blattella germanica]
N vs mpw	Mnat_12666	720	1.66033	0.8513	Up	NA	GO:0042302//structural constituent of cuticle	NA	K03006|2e-15|84.3//DNA-directed RNA polymerase II subunit RPB1 [EC:2.7.7.6];K03006|1e-12|73.6//DNA-directed RNA polymerase II subunit RPB1 [EC:2.7.7.6]	gi|646718316|gb|KDR20833.1|4.62548e-34//Cuticle protein 19 [Zootermopsis nevadensis];gi|646718316|gb|KDR20833.1|5.22629e-27//Cuticle protein 19 [Zootermopsis nevadensis]
N vs mpw	BGI_novel_G002290	1194	1.66624	0.840444	Up	NA	NA	NA	NA	gi|646719697|gb|KDR21715.1|8.60938e-18//hypothetical protein L798_02772 [Zootermopsis nevadensis]
N vs mpw	Mnat_00307	1566	3.43923	0.882094	Up	NA	NA	NA	K14713|2e-36|156//solute carrier family 39 (zinc transporter), member 7	gi|646719875|gb|KDR21827.1|1.2464e-93//hypothetical protein L798_03525, partial [Zootermopsis nevadensis];gi|646719873|gb|KDR21825.1|4.54571e-30//Collagen alpha-5(VI) chain [Zootermopsis nevadensis]
N vs mpw	Mnat_11906	354	3.32735	0.812191	Up	NA	NA	NA	K14832|4e-07|55.1//ribosome biogenesis protein MAK21;K01273|1e-12|73.2//membrane dipeptidase [EC:3.4.13.19]	gi|646718234|gb|KDR20788.1|4.71114e-28//Craniofacial development protein 2, partial [Zootermopsis nevadensis]
N vs mpw	BGI_novel_G002408	1316	3.38958	0.902099	Up	NA	NA	NA	K03006|2e-13|79.7//DNA-directed RNA polymerase II subunit RPB1 [EC:2.7.7.6]	gi|646718321|gb|KDR20838.1|3.61959e-44//Adult-specific cuticular protein ACP-20 [Zootermopsis nevadensis]
N vs mpw	Mnat_01305	1557	1.84214	0.803231	Up	NA	NA	NA	NA	gi|577706311|gb|AHH85823.1|2.43957e-16//short neuropeptide F precursor [Schistocerca gregaria];gi|577706311|gb|AHH85823.1|1.17118e-07//short neuropeptide F precursor [Schistocerca gregaria]
N vs mpw	BGI_novel_G002415	1520	3.42656	0.902118	Up	NA	NA	NA	K03006|1e-15|87.0//DNA-directed RNA polymerase II subunit RPB1 [EC:2.7.7.6]	gi|646718321|gb|KDR20838.1|2.04912e-33//Adult-specific cuticular protein ACP-20 [Zootermopsis nevadensis]
N vs mpw	Mnat_17412	426	4.12037	0.900345	Up	NA	NA	NA	K03006|2e-07|56.2//DNA-directed RNA polymerase II subunit RPB1 [EC:2.7.7.6]	gi|646706923|gb|KDR13910.1|2.06462e-23//Cuticle protein 19.8 [Zootermopsis nevadensis]
N vs mpw	BGI_novel_G001957	1625	3.03043	0.886825	Up	NA	NA	NA	K12824|1e-08|63.5//transcription elongation regulator 1	gi|646721136|gb|KDR22606.1|2.62397e-74//hypothetical protein L798_12736, partial [Zootermopsis nevadensis]
N vs mpw	Mnat_12205	2151	1.14134	0.802245	Up	NA	NA	NA	K16505|3e-38|162//cadherin-related family member 5	gi|646704556|gb|KDR12684.1//Filamentous hemagglutinin [Zootermopsis nevadensis]gi|646718621|gb|KDR21033.1|5.95778e-35//hypothetical protein L798_04546 [Zootermopsis nevadensis]
N vs mpw	Mnat_10669	829	4.7345	0.912339	Up	NA	NA	NA	K03006|2e-13|75.9//DNA-directed RNA polymerase II subunit RPB1 [EC:2.7.7.6];K03006|2e-14|81.6//DNA-directed RNA polymerase II subunit RPB1 [EC:2.7.7.6]	gi|646718322|gb|KDR20839.1|4.75859e-28//Adult-specific cuticular protein ACP-20 [Zootermopsis nevadensis];gi|646718321|gb|KDR20838.1|6.52035e-36//Adult-specific cuticular protein ACP-20 [Zootermopsis nevadensis]
N vs mpw	Mnat_14320	5690	1.30771	0.818259	Up	NA	NA	NA	K16335|1e-10|71.6//CREB-regulated transcription coactivator;K04498|1e-09|67.8//E1A/CREB-binding protein [EC:2.3.1.48];K15168|7e-10|68.9//mediator of RNA polymerase II transcription subunit 25	gi|646721309|gb|KDR22741.1|3.73899e-130//DOMON domain-containing protein, partial [Zootermopsis nevadensis];gi|646721309|gb|KDR22741.1//DOMON domain-containing protein, partial [Zootermopsis nevadensis
[truncated: 1,302 more rows]

## Sheet: 2
Statistics of DEGs identified by Noiseq and DESeq.
[truncated: 19 more rows]

## Sheet: 3
Overlap of DEGs identified by Noiseq and DESeq.
[truncated: 2,681 more rows]

## Sheet: 4
DEGs of the 17 comparative groups identified by DESeq.
[truncated: 18,103 more rows]
