# Supplementary material for: Transcriptomic and Functional Analyses of Phenotypic Plasticity in a Higher Termite, Macrotermes barneyi Light
Source: Front Genet. 2019 Oct 4;10:964. doi: 10.3389/fgene.2019.00964 (PMC6797822; doi:10.3389/fgene.2019.00964)
Supplement: Supplementary file 6 [file DataSheet_1.zip]

Archive with 24 entries (22 files):
- Data Sheet 1/
- Data Sheet 1/Supplementary Figures and Tables/
- Data Sheet 1/Supplementary Figures and Tables/Figrue S1.docx
- Data Sheet 1/Supplementary Figures and Tables/Figure S2.docx
- Data Sheet 1/Supplementary Figures and Tables/Figure S3.docx
- Data Sheet 1/Supplementary Figures and Tables/Figure S4.docx
- Data Sheet 1/Supplementary Figures and Tables/Figure S5.docx
- Data Sheet 1/Supplementary Figures and Tables/Figure S6.docx
- Data Sheet 1/Supplementary Figures and Tables/Figure S7.docx
- Data Sheet 1/Supplementary Figures and Tables/Figure S8.docx
- Data Sheet 1/Supplementary Figures and Tables/Figure S9.docx
- Data Sheet 1/Supplementary Figures and Tables/Table S1.docx
- Data Sheet 1/Supplementary Figures and Tables/Table S10.docx
- Data Sheet 1/Supplementary Figures and Tables/Table S11.docx
- Data Sheet 1/Supplementary Figures and Tables/Table S12.docx
- Data Sheet 1/Supplementary Figures and Tables/Table S13.docx
- Data Sheet 1/Supplementary Figures and Tables/Table S2.docx
- Data Sheet 1/Supplementary Figures and Tables/Table S3.docx
- Data Sheet 1/Supplementary Figures and Tables/Table S4.docx
- Data Sheet 1/Supplementary Figures and Tables/Table S5.docx
- Data Sheet 1/Supplementary Figures and Tables/Table S6.docx
- Data Sheet 1/Supplementary Figures and Tables/Table S7.docx
- Data Sheet 1/Supplementary Figures and Tables/Table S8.docx
- Data Sheet 1/Supplementary Figures and Tables/Table S9.docx
